# Supplementary material for: Spotlight on Mechanosterics: A Bulky Macrocycle Promotes Functional Group Reactivity in a [2]Rotaxane
Source: J Am Chem Soc. 2025 Jul 17;147(31):27192–6. doi: 10.1021/jacs.5c08210 (PMC12333370; doi:10.1021/jacs.5c08210)
Supplement: Supplementary file 2 [file ja5c08210_si_002.xyz]

215
-339.2057362406 (converged conformer of GOAT run)
N  5.18999084172092217671 8.04351029221219704368 9.20087758397995436610
H  5.15804268181069858201 7.06695319163007518171 9.46972944732284283020
O  4.31084531878532661864 10.10031694997110385259 9.60846174297001098807
O  3.61431394614679302180 8.26298819702090270312 10.75118563710911523401
C  4.38313446010756901927 8.89653760756815614741 9.82044075890229706260
C  6.14010757356250547190 8.45219870618355173519 8.18271478774828864289
H  6.32955572696639467978 9.51869291760343294584 8.33717426039272879734
H  5.68390881256289137724 8.33831120793385949241 7.19381301112704552025
C  7.42120945594648961929 7.62778424729335213783 8.27205266679533757213
H  7.68392646961522007842 7.49817362127218345336 9.32115475410097005238
H  8.22478465288880933315 8.18595167816439506225 7.79023759141439597897
C  7.27893714131588343008 6.26285405376852288839 7.60721173342584044974
H  6.35901496546559830136 5.77674548833975087803 7.93430098893664226267
H  7.22548490607735605096 6.39139365774572532075 6.51786747897650897698
C  8.44903389194093890069 5.35067743943683993280 7.93270757471988297027
H  9.39961114699950428530 5.88432196432899790040 7.76487603579215956984
H  8.39638710094283702290 5.05741185515297253517 8.99745093229275560986
C  8.43317111666115692969 4.10297513142034198097 7.07776399793491961532
H  8.54603838016273975597 4.39915041931595851565 6.01374651894669831620
H  7.45572902204054077657 3.59650161913892896237 7.20234990094047500264
C  9.53939449354043667029 3.13161413195124671560 7.43094130433375088529
H  10.50844299414665172776 3.65726394235316965009 7.34313076774185002904
H  9.40374765636945753045 2.80662905577425947357 8.47495032562020433886
C  9.55312525951336866115 1.91171934940592258556 6.52532021467853962093
H  9.68043645349507109188 2.24112114728109057538 5.48757107189729254060
H  8.59145405191910782605 1.39712101604041083469 6.60416782208753527783
C  10.67544438304087250913 0.94324683658200392244 6.88066777310392208022
H  10.54266515499576151171 0.58333179374070842638 7.90261466529801737124
H  11.63358452415813992786 1.46633874899555505245 6.84118525704956148559
C  10.72596640892539809897 -0.25338822990690629267 5.93343910028380605581
H  9.78487123362114985525 -0.80646484798633555346 5.98235199468408485046
H  10.84223573441712495935 0.09543964824838210848 4.90414629871257368166
C  11.87610208758310115229 -1.20370539529705866677 6.26182869941939124203
H  11.76471061634492798476 -1.57949462934653683810 7.28185843352241413129
H  12.82480466304900623697 -0.66293413171825787966 6.21488424328377764283
C  2.68486963442348303133 9.07326580806486759911 11.45149840597832024969
H  2.04833241007107735854 9.60496456838073164874 10.73374441480070728971
H  3.22189493594571185753 9.82938647607861071265 12.03729410488453588357
C  4.19202313735400267092 7.04523604060332520049 15.19198734531900107925
C  3.94661731502002544048 5.67658127545654878077 15.06256288403713483603
H  4.43664833439555383876 4.98596887931132570770 15.73142175126785069494
C  3.07732251237076459560 5.16648144536832631957 14.11370474374071370960
H  2.90517484897203237537 4.10352880822280763340 14.04554925871249970726
C  2.42971333769526243174 6.04685115728433775217 13.26242106938223486168
C  2.66101226009442992648 7.42313288211564170638 13.38119516992421687007
C  3.52913206942929136289 7.92048274233335014571 14.33085844156067700794
H  3.67150986621203134774 8.98681449280896771370 14.40496319942554315219
C  1.48825796170813906549 5.82679369786821510502 12.17670169002625613075
C  1.13887197434437870136 7.06752624315351418716 11.62809692796360039324
C  1.84217196468906752038 8.18239339135501353439 12.36504071438149665596
H  1.11559003555563274190 8.83147694083429968259 12.86697338139511614941
C  0.94433848075997584015 4.66635665143651490183 11.65107882701733110764
H  1.19195874162846404687 3.70190719924957889475 12.06671309585440532430
C  0.06881164880703925790 4.76586835104996531243 10.58365621303789261276
H  -0.36232867339774665894 3.85877086622457410314 10.18883415851792939577
C  -0.28423968618607020620 5.99345266640829610338 10.01911143061460762738
C  0.26579991206721459429 7.15486817021533028083 10.56348588222844497864
H  0.00771944786938627645 8.12668291544050092057 10.17354030627947913956
C  5.14715048756174375910 7.52710004230853435558 16.27515741907375002029
C  -1.26887839225963849898 6.01851576652885622565 8.85790700839762834562
C  6.52065693995199957556 6.86178273442770159107 16.09819910387211550074
H  6.44338582524151792796 5.78022539043700156469 16.13865333735429885564
H  7.18514885068699804549 7.18209571547704062056 16.89784129591585326580
H  6.95559336727441124282 7.15480609556177338249 15.14706658606024625158
C  4.55848802276267406342 7.14365720604379905723 17.64290029429589168330
H  3.57298027639710369385 7.58926396135154490707 17.77237340742371429769
H  5.20018007319564556923 7.50456787144721548799 18.44452649389840459548
H  4.45818212396833590816 6.06686974216285879180 17.74768624470481626076
C  5.35150989907229224229 9.04623577885629437390 16.25174997607479809858
H  6.05714729800400508708 9.32848097354392535863 17.03085895029915519672
H  4.42000375146477963995 9.57339237088574357415 16.44972695015577812683
H  5.75238516241976061139 9.37513332179347003148 15.29651101903271381843
C  -1.50093665087642302858 7.43042264101319460678 8.30721911478093311132
H  -2.19607514952438442890 7.38241742404628098484 7.47126061688973663877
H  -0.57375219689245560151 7.87301101905121480939 7.95222705577508826025
H  -1.94213490882300576779 8.08059155395051398330 9.06048526381344565550
C  -2.61677301930244210482 5.47207990319510706456 9.35658888048834747053
H  -2.99315471346858075208 6.07750896907705584482 10.18012884930041828113
H  -2.52823271266509941313 4.44667089202397480818 9.70472975364867984638
H  -3.35308116189845195620 5.49639671358522718947 8.55547175292024952853
C  -0.75055257505809613860 5.14079160110898758518 7.70811047742381294512
H  -1.47818897456601505702 5.13545359107612497951 6.89929116796853847404
H  -0.59982577813501947173 4.11577756444247810919 8.03056625068089147135
H  0.18650983343432137040 5.53846008996025762627 7.32912903609939636596
C  11.93851483689526915555 -2.39118268403489064866 5.30234915386383232061
C  13.11139572160567468018 -3.31830593187014066814 5.60799566108327596226
H  12.03148073839446752231 -2.02767163600851008098 4.27598795313525048556
H  11.00939145960425769033 -2.96267392438616283812 5.36462655512362474042
H  13.03859666397336880550 -3.71558570519075503924 6.61844813638500983899
H  14.05744173995300272395 -2.78765420336386871014 5.52119530388444879065
H  13.13234542564651974317 -4.15916160148254832052 4.91719295936654443580
Ag 7.12137414575474636536 4.91335442722473647592 3.85026999385360957362
Ag 5.22402680283150111507 3.52833955215377637060 5.77506468010684326231
Ag 5.86534592786435027278 1.75657057293654550456 8.22733262068144810542
Ag 7.85849555237742158909 2.27978486733836183120 10.53997909985882230899
Ag 9.77254092740980340182 4.69122418381362304984 11.09538801832365706446
Ag 11.67048721139576095140 6.05035363244398105564 9.18476259449704812710
Ag 12.11508885674651558872 5.38164143059457167340 6.24737138646435763434
Ag 10.12684480182807789106 4.89303749590236325417 3.92791593034582930954
C  8.53557192497576799894 8.12442392048047423714 3.26474298220794389991
H  8.69875872919942239037 9.06330079409274169677 2.73127202641678579198
H  8.70319899303716582040 7.28882053844745048110 2.57682016233488653256
C  4.05362526786502375131 6.52849349039806270412 4.39239875767826770669
H  3.20251434083337915837 6.99570747392869485282 3.88492820365257029991
H  4.27945599127683262708 5.56409778181698033706 3.91871639117539460884
C  3.19129402976116516299 4.25165205602717932720 8.62659547020854944321
H  3.15097999728521971363 3.27428470090003553850 8.13291505612320975160
H  2.26866912612997539966 4.41306005969599013383 9.18858244794625100837
C  6.47485235435577788365 5.07917756928634744895 12.43312166396876961016
H  5.74068483215115854534 5.27581514402335471914 13.21788204477155481698
H  7.15375398245184790369 4.28356024877032925957 12.75958799481206717985
C  10.21737038020147636530 8.11643747556565386958 11.64610754008864645925
H  10.91748503438430439871 7.27810273423084108657 11.75522180778494707454
H  10.43094591800843140561 8.87395689935872056253 12.40784793415388520543
C  11.82528283988621709000 8.90455644912505484001 7.09399138651834260116
H  12.66675955818577747891 8.21642347900144542905 7.22992600385732675505
H  12.20729084981082301908 9.87853628395980365440 6.78061086970360715753
C  11.11443967487588757592 1.33256652110936513189 11.67163373569123763218
H  11.82762586258623116464 0.82698877359051703451 12.32674539192497498163
H  10.43079406144390119948 1.93665465957102100880 12.27745708830044613080
C  7.38019718824255566147 -1.06955199701938585832 9.63405026195136393596
H  7.15053853510986225928 -2.06272847367404477126 10.03609606379250429598
H  6.68482071588292559028 -0.33276447910781709050 10.05673279542349263238
C  5.62368799474373037839 -0.08184386099495122302 5.18641056903568298253
H  4.77705547697294896636 0.46290013228568138715 5.61679473701554510257
H  5.24951169833426334321 -0.87488762782842877108 4.53496852279000073338
C  8.78418378517513431802 2.25367563524074920878 1.92222728113422114404
H  8.63942630913946807425 1.61765588495085355092 1.04639131067823010213
H  8.60985199087904362614 3.29761998189994498532 1.64073165621825700633
C  13.21788160866254457915 3.29761403009063691627 3.68265101532818750485
H  12.94586471928646531637 4.36097558884897651410 3.70062904642880585726
H  14.06595943489748279376 3.14863107819705945190 3.00492450653524345583
C  14.34497464611718342553 3.59503352279041399342 8.42279335476624346768
H  14.39395442365467658874 4.68760760727465353170 8.36776052640690970463
H  15.29130868360650019611 3.21227565742846010721 8.81150179855045756483
N  6.49024422424936187070 2.17443313811284344439 4.69017507234285435658
N  7.31846899814526530292 2.78730498378108304536 3.83472688605031608589
C  6.46636947585808652406 0.87072280769173293624 4.40409311536376169016
C  7.31445977300995764381 0.62204377761993356888 3.32875550043149104340
H  7.51440591570498117591 -0.31585849669879223489 2.84904937273464842207
C  7.82522135440038368870 1.87380062931399749004 3.00089498986942038172
N  12.17028295687829064775 4.00761571576624131552 9.51476488189155311659
N  11.32566138035981850862 3.41216194980170328677 10.36618582527933085657
C  13.22103643352305368808 3.20385869708443316028 9.32315559000725180283
C  13.05154719968374799066 2.04370392662991973154 10.07179431453667106666
H  13.71761801965487848065 1.20677898571441222231 10.14505807019595273744
C  11.83384557885012178247 2.22990497793093656043 10.71983007828702838538
N  9.96531971041478925599 6.83189949049037004158 4.81261688231680473393
N  10.83238019810770147444 7.03896548357691109743 5.81543211916282754004
C  9.49648349888110665518 8.01502178789406194426 4.40267811854993418308
C  10.06859292562909402591 9.02458387505608072843 5.16969116990404575773
H  9.90949965309412839076 10.08121577022055603834 5.08790130123541572971
C  10.91501161474844039390 8.35324975789090373723 6.04599847858824190894
N  6.28724170332632681379 3.70949099461716258475 10.38269464334535641115
N  5.42040075184511671580 3.48788878453400963409 9.38156461966851296097
C  5.77686792926421599503 4.64439211050319666896 11.18978707178965414926
C  4.54666270264318228556 5.05976870774797493624 10.69114512342919809385
H  3.88245434671208444755 5.78823877689306698358 11.10544647826585240580
C  4.35878116516596847418 4.28265951996703453375 9.55330446665323407274
N  6.36493804926453154991 -0.68637453632000022807 6.27055639269734665930
N  7.18184528882038009101 -1.09514951089638268300 8.20692346305254716299
C  6.46309901585122226209 -0.18557385828115879889 7.51148594628230359405
C  7.02057575062865080184 -1.88142877619959092428 6.17574519267277199930
H  7.06228915472155627242 -2.45049068744530940123 5.26964353896850745684
C  7.53360300400252391739 -2.14437553483302156820 7.40114387903440729133
H  8.09598317940749900856 -2.98726129454243460870 7.74490419447526257102
N  8.71353027233050703160 -0.70722809008411646747 10.04227130432501446933
N  10.33410243058880695344 0.33092282495440911161 10.97982617052361575816
C  9.06476173736799317737 0.48571630492735862195 10.57324432399158098406
C  9.75873359854140964842 -1.58862107834575261300 10.11180807332319808722
H  9.70002575292845392596 -2.59869560470325566826 9.76360799609438068103
C  10.78420392761729473818 -0.92852940802714489799 10.70021133539981228466
H  11.77164629705961473860 -1.26112157804171398645 10.94697773926639605691
N  14.16134696241808477168 3.08645121635446528785 7.08065992983376535364
N  13.62280172257460186813 2.92569073533587431513 5.01442484517427367052
C  13.45803757184137872116 3.69647570444765793951 6.11407720501238394206
C  14.74386897810100549577 1.94354578677206646375 6.61040954858145379802
H  15.35203582288132473366 1.30902184362157014696 7.22166815285526020318
C  14.40910087860663324477 1.84232941812740547149 5.30259421205197778448
H  14.67866977889228685683 1.10389436526829842755 4.57695262608784236846
N  12.08943652471899454781 2.56216283158144042531 3.17295152351586651207
N  10.15844004221761132101 2.12794431217221546859 2.35690230511594878138
C  10.83791926798270033316 3.05856883114232269705 3.04507370400927168674
C  12.18032607836400238455 1.33196508080542019847 2.57858267912811101041
H  13.08447488241317557822 0.76063999685536753947 2.54624979332482581640
C  10.95685991899701505758 1.05748897741007463758 2.06792101128400851451
H  10.60881079509320734644 0.20400047730764178655 1.52325359112441693910
N  7.15953016156632049416 8.07676912857303364035 3.70394714127983037955
N  5.20636800557887102769 7.37974511806885402621 4.23340809607876522591
C  6.44324911859285798243 6.95631982936817205854 3.88918700804482231348
C  6.39618493995921078010 9.18585021906632270827 3.93512933538471720851
H  6.77550985861329913007 10.18174371937331024185 3.83605181267853811988
C  5.15882673264028124294 8.74697176654058239365 4.26568062200597353240
H  4.27261502924605807152 9.29876314260951097879 4.49992266116799299880
N  3.69809598430150732185 6.27999336652591022556 5.76523647506846614874
N  3.29052401316570497514 5.26778010726425272026 7.60524015096660832569
C  3.92487547474008025006 5.12528274131927563673 6.43267779647387882846
C  2.93876233827677557642 7.12960670515107874934 6.52438203875221667261
H  2.62551152499120954431 8.09600851741720362043 6.18761990768214520386
C  2.68701671879744052873 6.48849488319974732065 7.69089596408538955785
H  2.13114661185231213381 6.79960453060909930656 8.55268530757132694475
N  7.25496420609990622097 6.27557352955859482080 12.22297106291802393230
N  8.88486324773275804034 7.61121821381075314150 11.85108206969740862746
C  8.54003554123160490974 6.30246586603258140968 11.84212239799567001342
C  6.78562670572968151816 7.53615213523647664573 12.45370517411606847702
H  5.77869913385126476868 7.73003041449008421182 12.76483288163702667362
C  7.81737479556953562820 8.38381999122134402569 12.22441173480554432729
H  7.86713459585710062072 9.44917864350961878017 12.31221454503308621042
N  10.42245824721011793201 8.70380006870564670862 10.34498008424523618487
N  11.15908817571868993923 9.05855738172960656129 8.36731073955414395016
C  11.06269287506605536464 8.11040115513992709850 9.31297955678486921727
C  10.11926180886331039233 10.00237885679651661519 10.03886979855932004568
H  9.62256961002296584695 10.66505493964152329056 10.71626256771413565616
C  10.58217752378107689992 10.22398591043126714339 8.78618157672157451543
H  10.55717758217541479837 11.10791772469459282036 8.18295210020879437707
215
-339.2050515474 (converged conformer of GOAT run)
N  5.21365563168933832117 8.03059041860151623382 9.19184566462260299602
H  5.17561574955710490542 7.05635919213119500171 9.46920241468751200387
O  4.32877747398476664387 10.09064995561482547259 9.57801376483505961801
O  3.62204194644972865547 8.25804420355967394585 10.72247833664813398968
C  4.39990714887925093990 8.88811130072775412714 9.79638836999609097234
C  6.16981784550179490623 8.42677761420340587506 8.17453008695761695890
H  6.36299774513832172573 9.49351526950736257504 8.32186075634491118080
H  5.71696113702474129070 8.30728488325634373268 7.18474782955583091137
C  7.44768053621062975367 7.59792628193000663117 8.27380278581371619850
H  7.70623440075176802111 7.47272074621707105280 9.32453265228054917202
H  8.25507547622846260538 8.15051982129868868299 7.79201269330496337773
C  7.30510949794737562968 6.22994421256834396416 7.61543054337965852341
H  6.38859689524282359230 5.74205297858248808751 7.94953993874124975605
H  7.24475475074626107386 6.35433211081883531079 6.52515808626711546481
C  8.48163433683096634752 5.32338631254627880907 7.93369284714772593503
H  9.42687426562630648164 5.86338396657737526141 7.75443382946161996472
H  8.44392058643543919061 5.03380071752655400275 9.00014906701198391659
C  8.46457966787025206656 4.07269698929224510664 7.08259596228752652536
H  8.55505872977932924073 4.36865174043666382175 6.01631851726098076938
H  7.49462683669071250137 3.55523292439004645615 7.22442201087951829663
C  9.58504825908324065153 3.10916217929990246205 7.41431851728269819546
H  10.54987055506469317834 3.63889044708875175616 7.30937977959946838524
H  9.47061308907172971772 2.78163463135166644236 8.45930007712587794799
C  9.58419990751898076553 1.89100806476069216444 6.50553902575679110498
H  9.72063683724606164560 2.21887363947725013702 5.46909377005443531061
H  8.61319084042018268121 1.39351277229311110162 6.58038492329106006196
C  10.68188608779913550961 0.89678158997526757901 6.86680184222650513703
H  10.54893488742352403165 0.56451041893368181235 7.89820099887280235862
H  11.65753408725976747462 1.38395545519277307633 6.80429801573271397785
C  10.67333711517296279681 -0.32321689650813301142 5.94827537425773655855
H  9.69452681702577834244 -0.80697445938980472135 5.98808627103273671821
H  10.83771903326997332329 -0.01039387899672927773 4.91387011589932676259
C  11.74121217596558963692 -1.34662151289031051249 6.33031096087890698954
H  11.59188855842290166720 -1.66488242944426101388 7.36484879839842232485
H  12.73172005391872829705 -0.88862244028892956038 6.26850374041127711422
C  2.68969792228245907495 9.06914053523057184236 11.41770916308072614243
H  2.05193014402946705133 9.59563069341980501292 10.69728054320465204796
H  3.22418958427326529659 9.82912823614990927013 12.00083116967355323368
C  4.20535212525687462914 7.04133901751212398779 15.15568382708517347623
C  3.96393560610980744130 5.67215164373963975919 15.02284023360430254002
H  4.45705609482692644008 4.98133867179624534316 15.68925037605100314408
C  3.09452586571467502807 5.16244717471098368833 14.07390931062157690690
H  2.92561272210436928987 4.09923147789306696609 14.00182560989100721827
C  2.44276482331783206803 6.04384552978516698118 13.22710817332300337057
C  2.67057855693997137081 7.42058656940326422102 13.34874240451669180629
C  3.53915566021909322458 7.91752754729108243481 14.29815303064698284174
H  3.67886142510788616278 8.98407203493366601776 14.37557611675307356336
C  1.49887048374517295457 5.82363436452800797838 12.14386372157728644083
C  1.14388926826813719373 7.06472118106983870689 11.59995133322166971368
C  1.84886026665994318563 8.17969144182949037258 12.33472375177346336272
H  1.12340561791104232015 8.82942985386169354456 12.83718889489396275394
C  0.95708260604049044673 4.66300310467211698295 11.61680957829759996969
H  1.21045296359292731125 3.69806965620814054319 12.02789401310052319616
C  0.07483320195561837807 4.76313381348374154101 10.55482370262087421509
H  -0.35314028677230524522 3.85571558184374874045 10.15735200942930838153
C  -0.28935054950618521730 5.99155166641508074576 9.99976628811316459178
C  0.26195183205206973298 7.15293934287268307060 10.54296867162947926033
H  -0.00161339300927210161 8.12539990128759548327 10.15845374607137330258
C  5.16093560019558417196 7.52341594829528936828 16.23818608264182472567
C  -1.28549840620557365156 6.01759799833627084809 8.84877003901064895786
C  6.53673178829424195158 6.86487090192229132413 16.05447886753444919350
H  6.96841748772229152564 7.16593379048839285161 15.10427559119377427521
H  6.46487346438937215964 5.78260070970434547633 16.08863295880377108915
H  7.20147563575346882914 7.18409908809820940689 16.85432599368217410074
C  4.57748278497315297386 7.13440596894219147828 17.60662152500665911248
H  3.58916614345552664744 7.57322045157546774874 17.73799542666952788750
H  5.21805219337912262745 7.49944205586220391524 18.40730158686827167003
H  4.48506746513995580017 6.05685565192933950129 17.71052571207275860843
C  5.35899805149664931747 9.04326331277325401459 16.21880247670827301931
H  4.42509724339646659530 9.56646626660831955746 16.41580463795633448854
H  5.76075867863578583439 9.37605555189863437704 15.26523372671827338820
H  6.06165614080653369911 9.32633661489877852091 17.00025263696272048719
C  -2.62415728831148076239 5.45408252162922480011 9.35398176068603071087
H  -3.37050468013939852341 5.48795724040245147535 8.56243416922226252552
H  -2.99419115273505997976 6.04346507378031461144 10.19191607849908010053
H  -2.52548247688043137060 4.42346475402709149449 9.68386397645681462620
C  -0.76707598790193376459 5.15707275526861685933 7.68622827175621292639
H  -0.60721855066106922294 4.12958351992908045958 7.99656931509590496177
H  0.16583326423611577383 5.56601146238963284674 7.30845767839264048860
H  -1.49792481998801907395 5.15568006291762159776 6.88035307495229275787
C  -1.53545166017304612893 7.43253923833377783126 8.31527751893001010330
H  -1.97690971357959899279 8.06999539181145664202 9.07910116369427022676
H  -2.23653722124672871274 7.38739479540053345374 7.48407328622774237203
H  -0.61544673356889578741 7.88828242901545628740 7.95802895804011889425
C  11.70878089043847225525 -2.57872302699372468737 5.42705464971702955523
C  12.76799648840831480356 -3.60728804380254075568 5.81202063541786539957
H  11.86948234279203973074 -2.27728931783936427991 4.38911292003228314940
H  10.72336489675842585712 -3.04717674123209025794 5.48348478657842086648
H  12.72139114578028795677 -4.47546716977482184063 5.15725814677231841898
H  12.62335068981069596816 -3.94934811544992037113 6.83468753242706217321
H  13.76704665895703527667 -3.18272606658302859017 5.73572330484789105753
Ag 7.12862759757210184830 4.93829237589689906684 3.88269864238953399393
Ag 5.23415504331607372990 3.53483851588884157024 5.78394000096492533203
Ag 5.91774918663093529858 1.77805604655351512378 8.25043612267655568360
Ag 7.87767161929408743504 2.27722513318355446188 10.56656381691964696756
Ag 9.77529521244240129363 4.70583798538841158177 11.11015201545048824983
Ag 11.67828729085017158695 6.07099695613034562314 9.16985510854379626267
Ag 12.08870437486639559665 5.40577592143468699248 6.23432127688233705953
Ag 10.12951782388159571724 4.93902334134323695025 3.91448936188769014421
C  8.50831386082865570586 8.15744582542393992242 3.25328017769671884452
H  8.66620125510743477548 9.09854011377322535736 2.72250079762903318681
H  8.67679202454820952539 7.32545940655681260267 2.56051146682020647205
C  4.04213286903192514643 6.53112155838149721632 4.40114623350813971570
H  3.18199314028448920766 6.98792889484575141523 3.90015326243074511581
H  4.27064306640077973043 5.56571899348447285405 3.93048452762195843491
C  3.23523917918766290569 4.25386525291518502456 8.64522848860910286817
H  3.21045238898285933971 3.27594334163422740147 8.15166582790118887658
H  2.30968672648507933332 4.40154176875587310747 9.20661237253082731513
C  6.51431500044236067026 5.14532057255457253575 12.44092407573903358298
H  5.77928508609842506161 5.35445782718207574646 13.22163360591569158942
H  7.19687300462196599682 4.35993828762060342541 12.78302398425775621149
C  10.26116195269086439623 8.16350211154126803592 11.61329326877957512920
H  10.95884204941749828777 7.32366875954122065195 11.72539827333569206758
H  10.47592296997188299201 8.92273498226777306286 12.37310146422021794876
C  11.84505890760480184554 8.92780974729148724123 7.04700149245927054409
H  12.68311328239716750943 8.23382407072334032705 7.17414931084565044017
H  12.23006863415907474746 9.89807152858505645554 6.72591778233604475901
C  11.14192768787768983429 1.34065529590924770176 11.68140294911376031450
H  11.86614294840174821388 0.83743527501151193704 12.32613165581096126289
H  10.46544568141117892424 1.94245315705829790787 12.29756532089680121089
C  7.39153304160236679365 -1.05791997248985403246 9.66985592632719814787
H  7.15191265518983954053 -2.04476263523900492203 10.08083422295935349666
H  6.70508653267797249953 -0.30772374825458204128 10.08474613238507799906
C  5.65501822389363795196 -0.07463774145321266928 5.21317718079161451783
H  4.80664084713895611856 0.47072819033562396385 5.63947998862765231820
H  5.28283828840502600599 -0.86630541190028065301 4.55889519503311824167
C  8.78865570539698204300 2.28319604179772639441 1.93755660391145845267
H  8.64278721979082575899 1.64695351419184587982 1.06186226324489130235
H  8.60248399564073196188 3.32582423840743146570 1.65937250988772078131
C  13.22991272782359928328 3.35175207137715691630 3.67035266334796972387
H  12.95626199133154088372 4.41505877575899763343 3.68863545646596158178
H  14.07350680473133408555 3.20306197648953716595 2.98729693566317600073
C  14.33221574219651017756 3.63894137679414919617 8.41668132427777671012
H  14.36237893656761244188 4.73257624495550732746 8.36675684557589427470
H  15.28386914270105378932 3.27139696075623787053 8.80640107779872849392
N  6.50434265521213816896 2.18587192485568504452 4.71191307373091294863
N  7.32390134330187247969 2.80558904197339042952 3.85310545903965095960
C  6.49660554598084249989 0.88032595641762778627 4.43244517074216481944
C  7.34716733106570440981 0.63779349494915216212 3.35780648720021090980
H  7.55952890876211736071 -0.29921272338051707607 2.88194664294029578855
C  7.84054064649216542193 1.89465165002759672319 3.02263783420824960757
N  12.15926278731557630408 4.02485879392843681757 9.51810795742593640512
N  11.32487254347849159331 3.42172315686535988277 10.37413516865993656779
C  13.21386189909797437281 3.22881467450565295962 9.31582311626091374990
C  13.05807740172915742960 2.06540657661911897236 10.06264035508141674313
H  13.72942223720951737675 1.23220783237068287619 10.12970225681568159359
C  11.84442976176742412520 2.24195342298714717089 10.72091558448938286574
N  9.92977151231476184989 6.86244336592250814277 4.80591932093690665795
N  10.80915878109179040223 7.06659209923252529251 5.79841287800775262440
C  9.47500871092786667305 8.04814767112108242486 4.38701307466632162146
C  10.07077691720709111678 9.05681872213096283986 5.13748409115281035042
H  9.92853316541918218263 10.11506142907550653831 5.04571564036684350185
C  10.91510611206241421201 8.38146423765164705344 6.01331229313771498113
N  6.32825506563012840644 3.73473821481057832727 10.41497308463692306191
N  5.46212164048234338765 3.50053612522294521625 9.41582634937178220014
C  5.81808141237446108107 4.68350712229789678531 11.20650610587955675612
C  4.58840577402290961118 5.09159358520394711434 10.70080176879254096889
H  3.92362555416377745132 5.82445391879393437051 11.10600953214280472992
C  4.40116391202746015665 4.29874789264697110269 9.57360083248048887583
N  6.38751186108126667307 -0.68337065377850603198 6.30131292871777404230
N  7.19221953868380214914 -1.09430577573058940288 8.24279849563519206868
C  6.49811551269188747426 -0.17299256346059799228 7.53750214748423630340
C  7.01001480500658136208 -1.89714414426727273622 6.21998217678415521448
H  7.03634713635866759773 -2.47737527733807549879 5.32029393358697788585
C  7.51536733814603419290 -2.16135896464123433702 7.44830467081854052935
H  8.05451284311385862225 -3.01563469385890048358 7.80110645727024287766
N  8.72819264248660431349 -0.70350221880433672084 10.07538621554075319864
N  10.35562248657156914078 0.33520212218044775909 11.00133654178862308015
C  9.08723116076836312516 0.49281516287527882270 10.59301564996145827990
C  9.76765138921071240929 -1.59085301547033797220 10.15602165623728048161
H  9.70171918878474315306 -2.60445696411706073548 9.81950231348178625979
C  10.79709237292720303003 -0.93072486009188004630 10.73767989405147815773
H  11.78259893477466846434 -1.26637946261233302891 10.98817690561575588504
N  14.16432469811827132844 3.13492780894385081325 7.07102669325212929152
N  13.64437876397780868842 2.98189693129672761529 4.99961612906661656552
C  13.45399108975930602128 3.73772011478138832530 6.10529286547729732604
C  14.77847799903079462069 2.01168975309598740964 6.59356540280029967960
H  15.39731683862846267630 1.38567297955062018744 7.20290583629178016167
C  14.45533811753689334978 1.91533874384215652142 5.28239760851846362755
H  14.74992085530499608126 1.19254648633522419843 4.55067651866527356219
N  12.09916428079188222000 2.61263485381871074509 3.16994272706663249295
N  10.16642428063619973955 2.16872659826660507676 2.36323882710452348732
C  10.84676965454382724374 3.10674888992565279011 3.04055093394469722057
C  12.18932070648899568255 1.37706320861264952526 2.58716231888506165149
H  13.09308220631507069243 0.80508076277445006497 2.56023457889441186097
C  10.96496739335425196771 1.09667973174151311966 2.08207664564416994324
H  10.61632425949537150700 0.23979252388540839291 1.54333429431387081365
N  7.13243477613374832202 8.10362992675080917593 3.69341402832175447202
N  5.18518707160863723260 7.39306353279179795379 4.22782161573192016846
C  6.43020559299840499534 6.97845833837849127690 3.90245944849785342257
C  6.35178389651489982981 9.20774290677825391072 3.89019133313043585787
H  6.71735869915524208551 10.20639760010143959335 3.76823686922874756533
C  5.11880619370801870360 8.76006389702384247187 4.22544968376370011498
H  4.22390079435435428223 9.30501154239888350617 4.44166002763377232299
N  3.70265444657974507336 6.28412945384021170980 5.77854531278888128298
N  3.31883653705714287696 5.27120576289738629328 7.62373259652670931530
C  3.94186926834742612513 5.13145471912599404618 6.44479950841315307741
C  2.94715885974116176271 7.13048846236010369637 6.54497594472268140464
H  2.62395364094961358603 8.09467935030028939991 6.21136742622385806811
C  2.70917292205966475649 6.48855936167750790844 7.71405559288993103451
H  2.15776519306283898203 6.79656537860343323842 8.57980331117133054875
N  7.29230583340775240231 6.33874514530987998029 12.20880689173390365454
N  8.92680949031992199139 7.66353345967789856275 11.81952131651677362356
C  8.57920798347802993078 6.35582100997439614076 11.83352447282997133016
C  6.82446357806630743426 7.60434977197388661807 12.41375820734937285295
H  5.81648551037203898062 7.80560930310372658170 12.71665956610770109592
C  7.85922667855573031659 8.44524234464788570165 12.17285236733308551038
H  7.91044097191121409196 9.51199755359268905863 12.23966846834676047706
N  10.46838484577848404911 8.74561809226611330814 10.31066568186209941871
N  11.19558426779691373554 9.08964456928487152254 8.32789307319031557597
C  11.10043578324612845165 8.14518511897125740973 9.27753074155134527246
C  10.17058800056246070653 10.04462734111447730356 10.00198274305136436624
H  9.68269947669433150850 10.71262308902148951972 10.68049397570699987625
C  10.62778624875121913362 10.25971169874879151962 8.74615025222703934560
H  10.60480790050066701724 11.14226174342745068202 8.14076757608755841034
215
-339.2050264046 (converged conformer of GOAT run)
N  5.19592191064649888688 8.05569497140251655765 9.22366045691457969724
H  5.15944143872308291776 7.07547644291513400105 9.47871890096178404406
O  4.30660590426920641960 10.10672463726171699250 9.64254707313285486237
O  3.58579482860796350252 8.25216580330287285960 10.74217304657615557062
C  4.37553523327469306992 8.89970430672267553973 9.83785762243893557866
C  6.16403827177915175639 8.47395709509705596929 8.22649058868086591190
H  6.36440304390660571698 9.53473248573596521283 8.40464536255554328648
H  5.71901146933923421045 8.38600204987536201884 7.22975245356936557783
C  7.43463498151521839930 7.63255315312717286247 8.31363592931759498583
H  7.68327639703605846933 7.47842760856430288641 9.36269663002594754175
H  8.25023224615527439596 8.19184345883614462025 7.85358075294610813444
C  7.28693154765891470959 6.28294726015292326338 7.61863792077408330528
H  6.35962442870339739187 5.79865412875065189269 7.92644694084033130110
H  7.24641935560433481101 6.43327932320375239783 6.53197928736371924430
C  8.44551794659663812581 5.35332975446082315329 7.93665521490655212489
H  9.40302636513157885645 5.88015334777747256112 7.78607170581523266861
H  8.38289907237376219484 5.04031190204927170839 8.99487504990213082579
C  8.42354020699327321609 4.12084049619758463479 7.06013784948092748550
H  8.54820847801721406256 4.43345038276663228061 6.00206021044424442579
H  7.44021999816951051798 3.62268945880837467399 7.16792132964567940689
C  9.51671431902053832630 3.13351630176274387196 7.40770067376284746530
H  10.49225543585740894059 3.64991516656740788704 7.33381384479528808384
H  9.37062553506683926230 2.79659262082787529735 8.44698887323449021380
C  9.52514468213840004296 1.92510534928792820253 6.48705274120895136747
H  9.65720454225137991955 2.26674542630552888767 5.45364177104724490164
H  8.56013105145589392464 1.41549182016758789970 6.55764979993911367728
C  10.64096029415828148501 0.94611428902567151766 6.83341712629797193301
H  10.50679191832847614307 0.57873194330756883019 7.85255975101159986451
H  11.60260075755254760566 1.46337306237891295879 6.79792490934182502826
C  10.68337817508681730772 -0.24297454956504616064 5.87649689425049892577
H  9.73998045120367450522 -0.79217744580223570239 5.92392661863010872025
H  10.79826041725261553950 0.11373022640767871394 4.84973961468927150520
C  11.83002523529079219600 -1.20111098817838790609 6.19407013899378799948
H  11.71841615696786931267 -1.58681002209802635150 7.21047922416006326074
H  12.78098054824702423105 -0.66383641703359330677 6.15160183112725000854
C  2.62926686523047159483 9.04842225862422822047 11.42097220152278325145
H  1.97220924231959759965 9.53465537403133289729 10.68928991957772822730
H  3.13892735880301287921 9.84124124939808453405 11.98232284106973466464
C  4.15295934562020896408 7.24840145947743863530 15.29047997957456672680
C  4.03240641871039517952 5.86609102375417368336 15.17286225052845516359
H  4.55495346538928913560 5.22167087354399583887 15.85970732281939810093
C  3.23526432860599211239 5.27677502795517749945 14.20154876242725272562
H  3.15253670387341067283 4.20232068503882327803 14.14607183387638755789
C  2.53958959586996613211 6.08700509616868590257 13.32202776074749195345
C  2.66507804933881953247 7.48075029650252432134 13.41533847561225556433
C  3.45892191895186851269 8.05473700358106370345 14.38191357680460669144
H  3.52270856563186596233 9.13145692041625522961 14.44641196834652419057
C  1.62290040893570441938 5.77698947207430091311 12.23664769966134358015
C  1.18740849377309309887 6.97763196115537986941 11.66132165894263827965
C  1.81907586230461237875 8.15590718365042910420 12.36317902420477210512
H  1.05516479799428442021 8.78861055976497240749 12.82888205159557770685
C  1.15574248832522474828 4.57049637872882819067 11.74161800033066072046
H  1.47311700439335080404 3.63500680633655015583 12.17500609687798984737
C  0.26194491495308191986 4.58601238032334368455 10.68486448730545212982
H  -0.11256929413136251839 3.64309327798794679865 10.31741200054413098997
C  -0.18421673667139248920 5.77372981684214003906 10.10080717771460356857
C  0.29835222554932183670 6.98152088020279215641 10.60659691223850487063
H  -0.02782789537809104985 7.92542948025698557046 10.19937749942570803796
C  4.98274357134624690246 7.91115062633892396349 16.38137384456835476954
C  -1.19684445368634762019 5.70617531145922640690 8.96565597052487639473
C  4.05115445198928725290 8.78450777502065527358 17.23802290773179635153
H  3.59409401726360089313 9.57947460270991157927 16.65428529801938850596
H  4.60803175094372896581 9.24406083839602032981 18.05252302227137661816
H  3.25407672875370579391 8.18154716312875152084 17.67055614332817370382
C  6.07300754325324021465 8.78734203182375139818 15.74694961880151566902
H  6.76518651654363978309 8.17005537407162663044 15.18159040495853773223
H  6.62483788591193167861 9.30750453240593245141 16.52710213602341227102
H  5.64433652836197730096 9.53374044946596121974 15.08412176029493423357
C  5.66631509699630875332 6.89944686554463260109 17.30817636293804184788
H  6.23607996558199673132 7.43446927991100015021 18.06553352608165141646
H  6.35196787400220586051 6.26104960131863030881 16.75852321307652559312
H  4.93278165641910959494 6.28351856354042226371 17.82388831841901577491
C  -1.54078821428291590223 7.08725068908079336438 8.39631920921470253916
H  -2.25242807369115283223 6.97542172696225648565 7.58046273037241746806
H  -0.65638746086585531003 7.58542593405784781879 8.00772300550600135693
H  -2.00623983004263095609 7.72062622181556612588 9.14941067664614848809
C  -2.49054345604218241306 5.07954023617135685953 9.51236297900525329396
H  -2.87947413788301531667 5.66852662987207978063 10.34205327687981679219
H  -2.32537720639066591843 4.06566298451042129614 9.86662698643515589936
H  -3.25246114298195543313 5.04828787199353001824 8.73555686038916867631
C  -0.64970623482198419651 4.84362203359478016296 7.81785225582180931525
H  -1.39980086178251639240 4.76669314119939713237 7.03350301877464101352
H  -0.41286302540372332714 3.84003098523672203868 8.15554178679457209000
H  0.24170443697136878569 5.30211540265933578553 7.39980930301489525647
C  11.88630867765474974362 -2.37890422327186090712 5.22231917697461867078
C  13.04958056038829461443 -3.31950112059949109522 5.52316009975997701531
H  11.98661346401923211147 -2.00519567657503117175 4.20030599909082180687
H  10.95192654982292523869 -2.94265460034067150019 5.27459166140930690858
H  12.96968289596962087273 -3.72476731059875110219 6.52988704169618383588
H  14.00065739160796951523 -2.79675146703653254576 5.44392481531062877309
H  13.06493084996311182522 -4.15435159210287618947 4.82502366667269111389
Ag 7.15854042809129875735 4.96472339950770891193 3.82429426596929911142
Ag 5.23796672012224284742 3.57866733112330814848 5.71301905967028922362
Ag 5.83263829153151469598 1.75426244663499764087 8.15035028008201756222
Ag 7.82315907673390764643 2.22416114535169517907 10.48225620755186326960
Ag 9.76349152110979900954 4.60741814398318094703 11.09046272127492471782
Ag 11.68409797371002234456 5.97455372916944060790 9.19705330975554957718
Ag 12.14688118083174472872 5.34093691207749099448 6.26872263655455874698
Ag 10.16189988738153360259 4.90616196279430205607 3.93418519859045900944
C  8.61754911813853219371 8.16335642483449674955 3.30761754750483305543
H  8.79567288343940134610 9.10611130383971811852 2.78588424394050448996
H  8.78116894781872225906 7.33364569828502954607 2.61166046963540932069
C  4.10224695089953961258 6.61410173754637753518 4.36609435544640245297
H  3.26337529357316924461 7.10625245454194853778 3.86203203696936281375
H  4.31621178662872484466 5.65688216100110619067 3.87307105976845633677
C  3.19923931036182107590 4.27385209907295049447 8.55781099288226698718
H  3.16207845331622028340 3.30428270886880737223 8.04807341580993274022
H  2.27346852815375388701 4.42750282793408889148 9.11638682394154642452
C  6.46074041876142146634 5.03035855144184118615 12.39782815888150757644
H  5.72259729816110418454 5.23170562442630604494 13.17791885996812339954
H  7.12657966178970259108 4.22359782838544361994 12.72417022595875479851
C  10.25283259831248017235 8.02642141920045837367 11.69042209381398755852
H  10.94127134345684382311 7.17797898853150950771 11.79711398340296391041
H  10.46350784271989908802 8.76961276444021109455 12.46696857013366965816
C  11.90167437858241861193 8.85569257749443039529 7.15881149145366002529
H  12.73431228309291185496 8.15524202396738573384 7.28682590581057887391
H  12.29670965414522321169 9.82803598062410621594 6.85661638307599652364
C  11.06736941548393637902 1.22397364665286900731 11.61565301379842196638
H  11.77062906124919905437 0.69724621757907456754 12.26492762306108730286
H  10.38758844270966719137 1.82372255161705298931 12.22987118596075717392
C  7.31722746346972385822 -1.10415120262071297930 9.52256941598051653841
H  7.07568470643824376509 -2.09909491716212759371 9.91277545703502482866
H  6.63097846941166313428 -0.36385874180507826736 9.95351785953344858626
C  5.59474364818090386109 -0.03063485201343496556 5.08059142027468979563
H  4.75380020271015624189 0.52052551269967128889 5.51392935621288060588
H  5.21305096416393887182 -0.80743332348763363626 4.41412665388523084431
C  8.80744498452969359903 2.31379967712747935948 1.87352108366893688185
H  8.66206153123601474420 1.69256327696088293422 0.98733525541906175249
H  8.64707215572665255365 3.36369051741427860236 1.60683867434871796576
C  13.23873088016176424730 3.28191422164644786008 3.68108934330783199584
H  12.97728569084798699862 4.34737658363109691351 3.71445309527954314888
H  14.08809042175488102089 3.13482868926756719219 3.00455701905451455502
C  14.34505614076434198978 3.50440326914479705067 8.42889972373170692777
H  14.40643127511672005880 4.59694796298621888297 8.38884734330812520398
H  15.28442635102728885954 3.10631697420667851617 8.81934005070688442629
N  6.49398411165271749468 2.22089374254996840818 4.62392341628590575198
N  7.33529089290411828728 2.83620503569191484416 3.78338603066851408840
C  6.45632211030895764026 0.92193377656516739549 4.31885711975171826538
C  7.30884972962289314324 0.67866186827021257599 3.24561676001314403095
H  7.50126211157161382204 -0.25442585609551482406 2.75340212306712217583
C  7.83679925490549944556 1.92888347689993322476 2.93965376797242861073
N  12.16521326093094756970 3.92296987975731603626 9.50983975709818629696
N  11.30856160475988758662 3.32278487010918954780 10.34581215684905153296
C  13.21028029091754518731 3.11256217602154094948 9.31502034829630076729
C  13.02413018837385116910 1.94279776046018559654 10.04434939965547535223
H  13.68208171101099068778 1.09875272057103856582 10.10999797381669651486
C  11.80298302968184387396 2.13067308352130702076 10.68542657217840208261
N  10.02242994893187066907 6.83488682045876494442 4.84681509370333607478
N  10.88764682964225727346 7.01826755746095543032 5.85590514938906547826
C  9.56993961797972403360 8.02880567467043704255 4.45021921379891338688
C  10.15074393201619429306 9.02128361248581711607 5.23286259138046716544
H  10.00472479885254983856 10.08073422784699246790 5.16479293862236410462
C  10.98554333105319891217 8.32856883110002144122 6.10349707717902845161
N  6.27043788778810728957 3.67471782115797029888 10.33766087123510146739
N  5.40901523729204303237 3.47406138058011437764 9.32736085499049849545
C  5.76774137361250183176 4.61324057841939261237 11.14562614335500256857
C  4.54954097677291624535 5.05213879139673771590 10.63830364392094729453
H  3.89409935459867240226 5.78872230986260660757 11.05178186249036897948
C  4.35923797441095395300 4.28526464325570177749 9.49398211476067643844
N  6.31889526948451951682 -0.66353313393146873267 6.16030720446615376318
N  7.11999925259731636373 -1.11066232014365162684 8.09502534213164715027
C  6.41816153271764466837 -0.18136585441764463411 7.40843705400047003451
C  6.95538128547119249845 -1.86788958513939284956 6.05291026514430097194
H  6.99209934269959720865 -2.42594564242923471653 5.13974605636796511021
C  7.45815536338400963956 -2.15516020082049131190 7.27717721597929045885
H  8.00444565584694522897 -3.01187899517948576289 7.61271388207915045143
N  8.65376865022972019403 -0.76111776649485562984 9.93733068799887320210
N  10.28024756728872368683 0.24480411297183124475 10.89953172030291383976
C  9.01337631668616623415 0.41833320332495027571 10.49244087431836902624
C  9.69140643726557726723 -1.65247439649771443726 9.99213742242087832324
H  9.62535554797405090710 -2.65486272255410682419 9.62367991599333194586
C  10.72070332810214665642 -1.01268888159400649585 10.59594500964841756740
H  11.70482259501725330608 -1.35789889697028076654 10.83867108108510990405
N  14.16556153922659433420 3.01549713018577403290 7.07895492958888183921
N  13.63547929069357067533 2.88710393026946832151 5.00847541716523458888
C  13.47120921505570834142 3.64387753437535399925 6.11772371400661363339
C  14.74158161842244751938 1.87466601608523575351 6.59578180278588988017
H  15.34064242132575728306 1.22641556934165052439 7.20168082158923006375
C  14.41295348858472991083 1.79431516745512276145 5.28491895154357838038
H  14.68169751018639601625 1.06469883246218710582 4.54997488274196193458
N  12.10516415909163256970 2.56594124804127821093 3.15565650223537463859
N  10.17682742384943672675 2.16632384837482749873 2.31638746172236942300
C  10.86101227130997592951 3.07956050222521460213 3.02276918250973558600
C  12.18626481661550187141 1.34221583483090300959 2.54651226783598882975
H  13.08304435361512219060 0.75943667710815043748 2.51722103721525769515
C  10.96454320282546746057 1.08970401729690591353 2.02076376080513231415
H  10.61098263670903563138 0.24808957021190103376 1.46137843327534255877
N  7.23825325992440404832 8.12717737850590893345 3.73671010851114804296
N  5.27018016455883486771 7.44980474734100006629 4.23585454304811825921
C  6.50394100623542747996 7.01435325623042160714 3.89527479372216678399
C  6.48950911257256812803 9.24311786744579677588 3.98224258720001245138
H  6.88454454573101504167 10.23486984860307558165 3.90536237424032695031
C  5.24302191769118230980 8.81664219839261775746 4.29421636202080847511
H  4.36298223625141989857 9.37706208282700970358 4.53127362299675873203
N  3.73068213326712205813 6.34298433995152244336 5.73050310222884018430
N  3.30712411886992763144 5.30494445327674668533 7.55268263203630141334
C  3.94955378256483990995 5.17811670807636570402 6.38286191063889418729
C  2.96721513709239026468 7.18297995440056524785 6.49614094199314973110
H  2.65810907853847755433 8.15501415850462407775 6.17192144929193986513
C  2.70436270391720601225 6.52491798578192216951 7.65079486108792927723
H  2.14110727412205648079 6.82368194118466675491 8.51209440888440660444
N  7.25831047854630728722 6.21773018075752226252 12.20265523782674677022
N  8.91106931549216874089 7.53463042000068750070 11.86637454283388493081
C  8.55151006400217994496 6.22971302826580597412 11.84842696438779974244
C  6.79880299565938006623 7.48308580180739824073 12.42477894146786709939
H  5.78914241266114704132 7.68877477097629569158 12.71785868464637303532
C  7.84481586107665762597 8.31891450297603007868 12.21806483769815621088
H  7.90428626121887134559 9.38321499401293479536 12.31044400298730323584
N  10.48372924880564127648 8.63273368917348093987 10.40198246662527381545
N  11.23700375669160855807 9.00445442846243437884 8.43357111592623098772
C  11.10982902998692978258 8.04114333857286922580 9.36029861337936885946
C  10.22016727293988047620 9.94540177814314318994 10.12064595992733018193
H  9.74167240847389770408 10.60925299117160491846 10.80985333851312546471
C  10.69376091504115322550 10.17803545603204895542 8.87399421119800635438
H  10.69707511248422626693 11.07425560722929880342 8.28865194361481627539
215
-339.2043890738 (converged conformer of GOAT run)
N  5.19561635885584749417 8.03619390654305121302 9.17944692460876510154
H  5.17150403588779727926 7.05996846250437215531 9.45042944480499436111
O  4.30091923718298296819 10.08698753699309946796 9.58332279629788530428
O  3.62055705384874304542 8.24697702894205875168 10.73148113158841354675
C  4.38287135002571748288 8.88432432869460342317 9.79814459534040693711
C  6.13961222719634847067 8.44973709554984253600 8.15765846699270724685
H  6.31997917944224330000 9.51838733833319317057 8.30785110472919541280
H  5.68238308558907778689 8.32823390791339335237 7.17013090018143373072
C  7.42836879736187416512 7.63747190988884838703 8.24698397183896148022
H  7.69613508978828075868 7.51642125660290982836 9.29585164508167238751
H  8.22515958220067311402 8.20023992814294011566 7.75914331753586417051
C  7.29648471706039281059 6.26735103641512747430 7.59071929673070844302
H  6.38205375399149144044 5.77471835846190550967 7.92318263746660633728
H  7.23921130914537425127 6.38807021059184165779 6.50074823392832001900
C  8.47587034799518335149 5.36868166513697353537 7.91955048453275267661
H  9.42094179112056551162 5.90877257771251862550 7.74309397357766027170
H  8.43012792619279061057 5.08524366779044090237 8.98724312500923971925
C  8.46890466884986636842 4.11238845828467702859 7.07743177871286643921
H  8.56779897880456964288 4.39786078975918570677 6.00904472603139616638
H  7.50042714843370550426 3.59288543815533412129 7.21620752581553492888
C  9.59202613402447568092 3.16197551145874555800 7.43280620911912670579
H  10.55437441456110292393 3.69599652958457625118 7.31489550619950001931
H  9.47902807849303918886 2.86191236921204561483 8.48638932758310993165
C  9.60187166825732951736 1.91877513040895841812 6.55992328354650133804
H  9.68627895216300061065 2.21974440523590610397 5.50970833731230236197
H  8.65429387415393236438 1.38723253020375780764 6.68829704753845977194
C  10.75718883010655702037 0.98609638786094411245 6.90438123658921654169
H  10.68667125285173469251 0.68167094299236996591 7.95023288250794735177
H  11.70287432745717026705 1.52028059844048213378 6.78416522693668255783
C  10.77497214907276301687 -0.26113096498187449157 6.02370918749778816448
H  9.85001218118446608685 -0.82126559813961286238 6.16672462472324411920
H  10.82182327433491764168 0.03084769177406254670 4.97121925338367987024
C  11.96860304578538247711 -1.16278591264414465911 6.33544667054052901278
H  11.90971701648800973317 -1.51015315603967970048 7.36972571210536742115
H  12.88841109495482228908 -0.57957331979286852430 6.23904779915085683228
C  2.68518698804377464739 9.05131368792328316886 11.43083947342681838677
H  2.04271614649597488267 9.57485340553752983794 10.71237662805397050647
H  3.21652040099543690133 9.81427233365290163647 12.01295560836194553644
C  4.21641137781299235598 7.05283388854527082401 15.17729667295666828863
C  3.98343924215235567488 5.68144969587328230176 15.05405590307011109985
H  4.48085598060346512739 4.99823418917780681880 15.72503716530234640913
C  3.11763752568612151350 5.15929761667416642013 14.10854700380623683031
H  2.95525067073271419105 4.09452941890186394858 14.04519603728439491874
C  2.46091864361327594679 6.03000465249446726546 13.25430288731467243224
C  2.67927625521360734950 7.40887771590347998796 13.36722518384027935667
C  3.54395901770729482294 7.91825537858779426870 14.31364132082568829674
H  3.67649099980731941528 8.98614855186689531763 14.38306346635384258548
C  1.52048494024802227642 5.79664010951482744360 12.17048079721277176191
C  1.15834598344265504721 7.03179250894790897064 11.61755437383578026811
C  1.85202643679644118890 8.15626874113069533223 12.34905910219254998594
H  1.12004076000825492088 8.80067489784402923192 12.84920690340020854592
C  0.98774866602408462057 4.62887991457280723040 11.64968764364623687868
H  1.24569345718583157634 3.66850155980663616972 12.06839434813350386833
C  0.10975092038447797904 4.71573834139044212321 10.58322319298040703472
H  -0.31277088924920626312 3.80293250515033554038 10.19229106152893216120
C  -0.25667859977004869876 5.93770192487460324315 10.01501265090316472595
C  0.28282527972581039677 7.10653324539057429376 10.55399488139503105799
H  0.01443996892262777720 8.07433117324106852664 10.16091920493848554941
C  5.16967663830113810519 7.54807456410526000923 16.25605225410625465088
C  -1.24431297325778889018 5.94860959694365476480 8.85615714523193275909
C  6.54939139616567622681 6.89639573257522897620 16.07651529385798738758
H  6.97761752043043781413 7.19013717669836260882 15.12256376428056370287
H  6.48348768718040346926 5.81425581000834323930 16.12149761937213554575
H  7.21351158635405642627 7.22684638634780540656 16.87232683500615593175
C  4.58954203597163790107 7.16324135711836529339 17.62702218863507752644
H  4.50055380132551796635 6.08588442218749126056 17.73582980431666911159
H  3.60000227780907611219 7.59929156945146644375 17.75831619122309490422
H  5.23021767066182619033 7.53341446933332203884 18.42523116584115072669
C  5.35829090815896957878 9.06913117048846828538 16.22700073600273285024
H  4.42203859046068803451 9.58750565706643698149 16.42579365320375472947
H  5.75313543916906589004 9.39886355512995308459 15.26953245025356764586
H  6.06318051693879844777 9.36138814518703377132 17.00311585037037787060
C  -2.58531486132854571025 5.39007482138651816683 9.36011875271806381704
H  -3.32381084467895160373 5.40397476714686941790 8.56075272325223934899
H  -2.96589539120925405058 5.99448029993888109601 10.18248601421773003040
H  -2.48528005814983909971 4.36684382057190578763 9.71154229491814291464
C  -0.71987864286121361346 5.07221805188024266187 7.70815601312190956662
H  -0.55979027480989973498 4.04949142729551514464 8.03335793488220772929
H  0.21310932013668448803 5.47687910652554066360 7.32651897876560109779
H  -1.44854441276850831599 5.05816323009742596639 6.90034697053205015038
C  -1.49227038847694348789 7.35612650122108924222 8.30124209098973331322
H  -1.93841023381100807654 8.00428286636001473653 9.05332730104847804853
H  -2.18880246609026674065 7.29805421561189682222 7.46709211981170106753
H  -0.57064989218375661295 7.80724331910904201237 7.94243562762253407783
C  12.07107629319972907922 -2.37830766901730061846 5.41084722064336887115
C  10.97798504735077962380 -3.41421166590675007058 5.65586468362832484047
H  13.04256023326043312238 -2.85969902876897119626 5.55767726794750238639
H  12.02668713003380851490 -2.04937766118287001404 4.36942478087342500714
H  11.11540928505487180189 -4.27216288308347014180 4.99989682167676807723
H  9.99351558584350385672 -2.99655374037323962710 5.46606819475309269052
H  11.01735028894420764800 -3.77050957139333231538 6.68306626304103179592
Ag 7.16928758271425348170 4.88788362492082129052 3.84263832520773096491
Ag 5.26561387396490232504 3.50655675485483264708 5.76584007507451623553
Ag 5.91562865012775151996 1.74874596463815024094 8.22356407800334388014
Ag 7.90564126565708402694 2.29133302693189966348 10.53137618066332592548
Ag 9.80938798072479123391 4.72795948542353539068 11.08147317849448221239
Ag 11.70500833584303634893 6.10224238592955003924 9.18106811248416754268
Ag 12.15596949451051500546 5.40974414676298565041 6.25730284237405953718
Ag 10.18124967759923649169 4.89144390069050682968 3.93132999126651938582
C  8.56134193792518694011 8.10094312008486561183 3.24175651969754419213
H  8.71924944437485116566 9.03561913196000077164 2.69936017432248487324
H  8.73508492775153655430 7.25960565214258934930 2.56241264281717118223
C  4.08497120600497432008 6.49093484608142201608 4.37133399091135288472
H  3.23342163581503250214 6.95231992583697966381 3.85926274570667704467
H  4.31615939935449333120 5.52533143880348553978 3.90279254580086210069
C  3.22594496484593129537 4.22955958000229870208 8.61421601455978525053
H  3.19071318213412880027 3.24995112171767841502 8.12464835369539173371
H  2.30248813504292204613 4.38887129523664043518 9.17539026298557125472
C  6.50553315056825898210 5.08611068551963363404 12.41797280269143577414
H  5.77141787131979189240 5.27666800035997773932 13.20426880017767246045
H  7.19263601992600332125 4.29713620055841793999 12.74341801734463075491
C  10.21695265179742051487 8.15991667471165094128 11.62496680403657123293
H  10.92625023159546771012 7.32995154540157578538 11.73875164243745850001
H  10.42124045308160340539 8.92344040698601226325 12.38319599698508532981
C  11.83079591386793971708 8.94275355943417160631 7.07461073277015728422
H  12.68061227720908945571 8.26669418707784409150 7.21832107167609304810
H  12.20126855191420389701 9.91963886227238056392 6.75639387324626117248
C  11.17522735477532869197 1.37482577107562464747 11.65212106564115757124
H  11.88901034411308899053 0.87193827842046944809 12.30874851961085703067
H  10.48368270103756039191 1.97084379308608781400 12.25698944447833582672
C  7.45470831006304379684 -1.06551541977114805348 9.63903343795225353574
H  7.24198203473625135018 -2.05778329470688081670 10.05236118189369243225
H  6.75766788484209612875 -0.33290959381732054823 10.06630794117957705680
C  5.67029453422209073210 -0.09915272118799478562 5.19701384526111631601
H  4.82620041284137091253 0.45177399378523563911 5.62487247818826041623
H  5.29283923559952462767 -0.89054369120753218425 4.54548731165966479750
C  8.87213889348025475101 2.21172504690273274974 1.95602645686351106491
H  8.74406350846079583050 1.56425804055770578671 1.08590212118771756167
H  8.69764386696198599225 3.25129889769793312126 1.65897102101235116578
C  13.29058900101003004579 3.32413733046113035741 3.70770860188501494292
H  13.00120566024219925794 4.38305087444838736843 3.71272434157166575375
H  14.12943255696656841280 3.17747877935000921923 3.01819858028935339433
C  14.41569790259702621427 3.68154955608801959244 8.44498070859681959632
H  14.44905923573181283359 4.77467757658398017639 8.38844590798129630116
H  15.36234988782809551822 3.31428772205628607850 8.84733988217709566015
N  6.53956482406847960931 2.15410238089457584110 4.69190670429956568910
N  7.37807098787761983516 2.76100633361795821941 3.84205209800156133326
C  6.52153681522801420556 0.84788753485715506741 4.41721510145761531163
C  7.38521729739185595065 0.59096277080986370223 3.35641349388605103599
H  7.59383468522827342895 -0.35098093764721660648 2.88849053172437830739
C  7.89817030992938917677 1.84059839679772396792 3.02408433183283964496
N  12.22515462861374757608 4.06832863961322477309 9.51539708082587942783
N  11.37833117853694986366 3.46158057540510988304 10.35670038072802512374
C  13.28543158403063628725 3.27529703211654332762 9.33056830660799363386
C  13.11943878978855693163 2.11037873232865491602 10.07240498964484842759
H  13.79264551876850930512 1.27943400087603098569 10.14801141643158999273
C  11.89393635465896714720 2.28243957561665311573 10.70962466742256857799
N  9.99966085433382367853 6.83365719801331472638 4.80278997332178025914
N  10.86202798101141553389 7.05642943232043418078 5.80646676224866098437
C  9.52118303959485423604 8.00910123853543254313 4.38214081087546691862
C  10.08164539188206276776 9.02982901906878865361 5.14281633052713971210
H  9.91340307734816406082 10.08429088768041381741 5.05209944455365977944
C  10.93143842616163219361 8.37326184971816900315 6.02696084738873416597
N  6.32552947316435876246 3.71117778662863795347 10.37071126915091667797
N  5.45982087923029357768 3.48196115295504515785 9.37047513772300000312
C  5.80938040559634938376 4.64426238988567341437 11.17616708426193206094
C  4.57638946688135384022 5.05082736989260538962 10.67706380808887445255
H  3.90753128444998365509 5.77571590466769446692 11.09016330055431254209
C  4.39320363560944748826 4.27020087792668601168 9.54082809680363119753
N  6.40701284129092663022 -0.70611255630130287386 6.28248183465042941975
N  7.23640728003814714953 -1.10535992775739178029 8.21536648129970537013
C  6.51851821539533915484 -0.19623437719141367808 7.51850926684261100519
C  7.05222455541808379564 -1.90711531573984771626 6.19229663702549615323
H  7.08065739141527128453 -2.48510772588111716885 5.29121183458379107378
C  7.57333885245881521797 -2.16394486361170024225 7.41567084703229273401
H  8.13130240203764387275 -3.00906136931506562604 7.76108799712797203796
N  8.78952275630743606882 -0.68455645354289185178 10.02543159368268277376
N  10.40534118436041843836 0.37023733786070689433 10.95288924842052047381
C  9.12936345869494836336 0.50939409917140121564 10.56128207009929376170
C  9.84823507502323280960 -1.55072491103851461958 10.07588155408368102428
H  9.80044835481911214004 -2.55846174197019848862 9.71964516122864274905
C  10.87059995599483563922 -0.88035626443290482257 10.65804979425777965218
H  11.86559626359468211376 -1.20028048548420063213 10.89099688482636452136
N  14.25855568183461841159 3.16666988924627856861 7.10200018187097015243
N  13.72466814945020807670 2.97992009732494356200 5.03722369244438894498
C  13.52861298460130967669 3.74483696952758204901 6.13564533522295185719
C  14.89045918813372892942 2.04998137701516558451 6.63236918157972432653
H  15.52682593938970967429 1.44339206077550485929 7.24340010499599884497
C  14.55862986884600829285 1.93251630042212863003 5.32509895830642854264
H  14.86216214781314093329 1.20793200158818070378 4.59866060448309532660
N  12.16466011338247454887 2.56387526903660445399 3.22866921633559300631
N  10.24037431045387869233 2.09912717340935639498 2.41299805500052766405
C  10.91263480742003721957 3.05266439778344311762 3.07638491674620961902
C  12.26196912926370075070 1.31492890511661242314 2.67600018637532244270
H  13.16634970251745428982 0.74322559805783283693 2.67225153890668565282
C  11.04275891539103859884 1.02123302557349937558 2.16594877335358226844
H  10.70095935911242435168 0.15028191073623275997 1.64534853007794179547
N  7.18527388393224253349 8.04911809667112621014 3.68015738390703361915
N  5.23479742414026194552 7.34598580819979574130 4.21130730983957590752
C  6.47383660343694522510 6.92638502249212351103 3.86998701295921421206
C  6.41698003929799298817 9.15598654573784287436 3.90600876067456503904
H  6.79217299319676914848 10.15303913209639574688 3.80286249720024294163
C  5.18134857461584097393 8.71317517653252160414 4.23762923318157902486
H  4.29259740700622316467 9.26213093721497848776 4.46897649842947686238
N  3.72645171810645692290 6.24737415956207531309 5.74427772986847351433
N  3.32051120261475141149 5.24163195703359097166 7.58827296457178590572
C  3.95827752032555713058 5.09726466300566016798 6.41786220223268522034
C  2.96013093460484366659 7.09607864965221502018 6.49744524729354111514
H  2.64184423757746511541 8.05899366466884714555 6.15540719812303294134
C  2.70953060380672816621 6.45909910471754145078 7.66653448056498998398
H  2.15005584716744824192 6.77113434172397710142 8.52567481056819609364
N  7.27391545356088808916 6.28956360236248546158 12.20520382716708596149
N  8.89001108906240311569 7.64098248931861245836 11.83070820211348106454
C  8.55878822764397284573 6.32861488805401517510 11.82495524850478574308
C  6.79135869247871326593 7.54576915451942031865 12.43235487126816707359
H  5.78231593299820190168 7.73001832254607990080 12.74246936645356598206
C  7.81433824648260610957 8.40349785254219483477 12.20142071624690061071
H  7.85304844541163227234 9.46956056927334088869 12.28643041468435015418
N  10.41736241791354089514 8.74305722640787408295 10.32106599013027725675
N  11.15716153469351645811 9.09609010879487023260 8.34417961075225811385
C  11.06963096627895204449 8.15240169442204809513 9.29515413251502131686
C  10.09756521487554792316 10.03543937138005404108 10.00590903558349076263
H  9.58901248638686531933 10.69526001535443171520 10.67724238768643552078
C  10.56242515953224447856 10.25590925426014266009 8.75368955604932885706
H  10.52759536413627827756 11.13581081449819976115 8.14506435772916859150
215
-339.2040954179 (converged conformer of GOAT run)
N  5.19619294784775398455 7.91724627906077671469 9.15355812199557661302
H  5.15875871697196686227 6.94930907333804359638 9.45158947216859424145
O  4.34382870562591616448 9.99477410826905554586 9.51041097450655570356
O  3.63119529534073937072 8.19802759602423591900 10.70601300363447982988
C  4.40265056916279373667 8.79610268809617679153 9.75387574726596895403
C  6.13614073633819412379 8.28561370593790869066 8.11105620287920991984
H  6.29621287665320128468 9.36400223201290415886 8.20087713720479882795
H  5.68292980752270082689 8.09761390146586279570 7.13244695048019483608
C  7.44101339804375960796 7.50499103757396568426 8.24728040059942379969
H  7.69846103546992566180 7.42897719058221461808 9.30322306882606220313
H  8.23212368521889281681 8.06623226666540915630 7.74857614772420788540
C  7.35068261266875211390 6.10889185262524136988 7.64064153256792799596
H  6.45237752881646020597 5.60042989406027658106 7.99259649058958210333
H  7.28910287522163180540 6.19074694214421228367 6.54649821864427039486
C  8.56005147290204071453 5.26291628755411267093 7.99824862137833836329
H  9.48466938225440969745 5.83851352548202928716 7.81818295691882969578
H  8.51765985325286933971 5.00305117865262172216 9.07225610417034822319
C  8.61998804431829057648 3.98849061341216026833 7.18365313959065687754
H  8.74212241783541088580 4.25724559595256391020 6.11330146485682313084
H  7.66637814280258389488 3.43730434308777610397 7.30403285680716241046
C  9.76846287011387204302 3.09208378680000084415 7.59551241241351249300
H  10.69714681915043463789 3.68861005281334719541 7.56663012576980342772
H  9.59717568443775270737 2.75082905889175011183 8.62944467565831452305
C  9.94109769702859935592 1.88499028064168516750 6.68682690977761229334
H  10.13900570417884594576 2.24237122707111025122 5.66874649319198020692
H  9.01589371235273873140 1.30575961727329303841 6.67484409973528514115
C  11.10259641086265602894 1.00453362449233818410 7.14371646004595106660
H  10.81147262290563304532 0.43287213454690487424 8.02675164571603261265
H  11.93974354590291753198 1.64440677083511044287 7.43322065983711954829
C  11.60262132751617869530 0.03927062200081454790 6.06915610552409212630
H  11.89903659327323737216 0.60214501106937534658 5.18267513715091965310
H  12.49568490092853068063 -0.47819545909772731562 6.43499261091603358409
C  10.57066846216097211197 -1.00922197468014296362 5.66010588924947466438
H  9.70718586896026458533 -0.52124916362840423290 5.20572025126536797046
H  10.22991731127759429398 -1.55131001604069940214 6.54434278102876376693
C  2.72005796849238468127 9.03956057879714691694 11.39319835272406500337
H  2.11452509873955563080 9.59598854602472783881 10.66728573538208024729
H  3.27417669631674135289 9.77321054449686421606 11.99179812312406490094
C  4.11082465099514138274 6.88623469813543032103 15.10647119797904380789
C  3.85975366773620987004 5.52690665877073783463 14.90611277875080986632
H  4.32998488250686630607 4.80189703057874783809 15.55241460661349073291
C  3.00614395880344176248 5.06846552204973033184 13.91749798694383599695
H  2.82784785990235754127 4.01136989726353920815 13.79648864788416062765
C  2.37953916611235349876 5.99267777279380631228 13.09712047890897679281
C  2.62248531889353131419 7.35942348516681832393 13.28334242731391690029
C  3.47647682621715503615 7.80533575502731302720 14.27028351602985978275
H  3.62547067625619234832 8.86611608282474250586 14.39456675880727232197
C  1.43586876252314876723 5.83435402661259949753 12.00157380133213536055
C  1.09166395648821978881 7.10682713114882602667 11.52237764994100643889
C  1.83181296943599569715 8.17488535096790513990 12.28982795370211178465
H  1.13374872253711966863 8.84624398510866605250 12.80162752555524008358
C  0.87170811404898529418 4.71103303114952343122 11.42341253008362400578
H  1.12375190653139789276 3.72260153451116027057 11.77601138954532800085
C  -0.04350748407137761120 4.87143347819492422701 10.39233858130611665160
H  -0.48674518160928759158 3.98739273499881630158 9.96525373409892978316
C  -0.41221536063706309960 6.12866981035655200571 9.92074964719216545461
C  0.18415025467344570131 7.25472691583869355725 10.49872817789080414741
H  -0.07950995791181814099 8.24730648320755044267 10.16275173322395275477
C  5.03660062164691524345 7.31144579268272565287 16.23793685388084639953
C  -1.45831888581483326561 6.32488744996819640676 8.83221610483701979888
C  6.41648398712879064476 6.65930062129026900664 16.06380833239803962442
H  6.34086905266681100102 5.57725304291550116886 16.03587674658315975762
H  7.05437778892103217743 6.93088846281410297934 16.90235681718655058603
H  6.88142827164256942751 7.01190165992534275574 15.14776902439771433251
C  4.41307921596200891656 6.85621872089998873889 17.56785357350709375623
H  3.42149707370713596077 7.28970892478602561226 17.69197169454439944047
H  5.02997648152219500872 7.18021963679704100514 18.40399350864208116718
H  4.31724077165354636065 5.77504995663329712130 17.61639590038111791159
C  5.23668895636473408217 8.83008704257147591932 16.30059639231780721502
H  4.29769611350306668385 9.34541680976921540491 16.49447570851435784789
H  5.66863877044002162364 9.20975289524638363048 15.37824796972536134376
H  5.91526339814781199067 9.07205641240384075275 17.11648013445720550862
C  -2.02586173650049161665 5.00239726384977156926 8.30393720918601729863
H  -2.76407283438678419429 5.21215731035406815153 7.53232364410083210515
H  -2.52605534820581034694 4.44775348826996541618 9.09487823860973954027
H  -1.24654242199447651274 4.38509106526759229183 7.86625896410358382838
C  -0.84521237820759154147 7.08538396286287230907 7.64697830234409980932
H  -0.06614895691780109388 6.48732580368587097297 7.18321459858994249004
H  -0.42060781546470327186 8.03452298787459895379 7.96203218383697119975
H  -1.61520135429828037843 7.29153659552546251632 6.90651624462166235929
C  -2.62211526622541946097 7.13850544586728119612 9.42281395088470574706
H  -3.04914086110565918375 6.62414313347997207870 10.28251431861480824637
H  -3.40792617666708963498 7.26679985634009639739 8.68064570563182158480
H  -2.30073489754886217895 8.12563490914162400713 9.74546451075874031744
C  11.15323250118313502810 -2.01283858193035580797 4.66548122596826697617
C  10.13845286545858215277 -3.07323699955578355514 4.25002344364082151884
H  12.02087465301677049467 -2.50975045157503551252 5.10926435656787525375
H  11.50275341777427762224 -1.48531943444664804588 3.77466514838130162701
H  9.27600779362919780624 -2.61265478538788009644 3.77316883081558618329
H  9.79494540147598158342 -3.63695669300935797708 5.11448487007953112027
H  10.57865225255869034982 -3.77567408784487135165 3.54430676444320535978
Ag 7.22887381768073300492 4.69916881074902281767 3.93512665039119724497
Ag 5.40049050130649188617 3.28927812680241293819 5.88767602905363673926
Ag 6.14609472231572517842 1.65647328040785701830 8.39446318991680406896
Ag 8.07749076870435800402 2.30887271872207477941 10.72215387036684042243
Ag 9.89686837763646209964 4.81160960553838368270 11.18984331445835955776
Ag 11.72819525645390115187 6.20829591447425421791 9.20534315265353164648
Ag 12.18025918556585907027 5.49576362936076812105 6.29743094131425085180
Ag 10.21410573990572956404 4.82194239249419887017 4.03075921901687550530
C  8.47919140696779116695 7.94968954978227060337 3.23551451870972694991
H  8.60220939444603338586 8.87471831337175665055 2.66813093437464754487
H  8.69391785333256272850 7.09835924273848117849 2.58048763267364389407
C  4.07664828763875153328 6.17068096927153142417 4.39915343040159356747
H  3.20038283610389484579 6.57189861274167341776 3.87866811508355180393
H  4.35127460785757413930 5.20050880085100963868 3.96376794830401202319
C  3.35003173661584563447 4.01933866217440627366 8.72312536294292151240
H  3.36327440982377012801 3.02273133952611949837 8.26790969091193161944
H  2.42000595810281105003 4.15523497794216289947 9.27999244572536241549
C  6.58177042720307969859 5.13432068633593807760 12.50089079082403209497
H  5.83572998211982696404 5.33423845310056954361 13.27323627252983584413
H  7.28814135270894691843 4.37809372921655626243 12.86189710666923247118
C  10.21739185715311393210 8.26754873321452166124 11.60303413793204363458
H  10.94263506071126812458 7.45130441118089947850 11.71775780261219779277
H  10.41538229483594690805 9.04309231727980389337 12.35060315251725526764
C  11.74365262706615098409 9.02160984153497125249 7.01702741674129804039
H  12.62248973965421328103 8.38298633526934722227 7.15842013792943987482
H  12.06850287030559698565 10.00418397945522031023 6.66806361855217843981
C  11.39452331040157417874 1.50943584459353452587 11.81964023975194777449
H  12.13658274627393396372 1.03887072563456150931 12.46904135604154006955
H  10.70001137669592949919 2.09567827392758943006 12.43034482877431123882
C  7.70217923329509179808 -1.06048994861739576123 9.91960513613453009896
H  7.49881128515592276784 -2.03070678880547283995 10.38616000743227552050
H  7.00247356772496498678 -0.31037315172763157989 10.31125317565301990896
C  5.95862494010847321135 -0.31081776866416710448 5.41626450253382785149
H  5.08219406217620139898 0.21854082131290297752 5.80534618431336468802
H  5.62759971846939244244 -1.13291681115831188720 4.77787421196840167426
C  9.01548945802288415052 2.06874677242954430056 2.08014888724509017237
H  8.89324734093248103761 1.39114506529529746715 1.23259769094792925870
H  8.76966018050532092332 3.08769287690198490637 1.76178582225925950411
C  13.39320359360334222742 3.43705292609676327231 3.76444259831586069964
H  13.05629581441721853707 4.48197029017996850797 3.77303943509593775474
H  14.25395924689148330344 3.33522173824562617739 3.09425909883066019290
C  14.49339240937213801885 3.85926139244161481301 8.50276415953272568515
H  14.48842141214550238715 4.95180190895550520480 8.42874770583141774694
H  15.45945442976394623713 3.53110554430280476623 8.89306864437155297765
N  6.75089785734553959884 1.96190776220076346092 4.87230548570241417394
N  7.55121170937957675307 2.58675059755008884821 3.99924840490918409586
C  6.78279144364135255785 0.65037409852249039588 4.62308631123718161149
C  7.63996907155871340933 0.41065453112590954987 3.55215995848088006426
H  7.87654862458725091301 -0.52887406450762330934 3.09234187587094311311
C  8.09650897575555639207 1.67409323333817727786 3.18876189255927489086
N  12.32308789310394203653 4.20330947669204757489 9.62667071309214072983
N  11.51249884523271305170 3.58562002004678070932 10.49523851114728678624
C  13.39681890948522813289 3.43352658514163078252 9.42146746201029294809
C  13.27860410080645259256 2.27383544437298645846 10.18091803550999863148
H  13.97389276294067883555 1.46056580150404524687 10.24888154035908982564
C  12.06518830628555249973 2.42261744462544648115 10.84693030967141424981
N  9.94982582365219059284 6.78285745555854191480 4.84290752337750785017
N  10.81112995212285809998 7.06646949707620120051 5.83147278696544457688
C  9.43681147247104767928 7.92793718830598415082 4.38173865468016732194
C  9.97347323901767524035 8.99159121563291208190 5.10048345023369442686
H  9.77639780695699300850 10.03715800406351377205 4.97227859315351938818
C  10.84664095707649167366 8.39207686569658406484 6.00205845837293594514
N  6.45554653491413699129 3.67523351150804122867 10.50970413254873214726
N  5.60367098525352247407 3.38136348085543581021 9.51471947438592735580
C  5.90730287411289545219 4.62494432025810997544 11.27350417577827634830
C  4.66582850087784350990 4.97433917067256636813 10.75235691717055885874
H  3.97352256222542621344 5.69486335677482014006 11.13376667574961587093
C  4.51282724451152361667 4.14295981903291288262 9.64814255096621309349
N  6.68119424249566851159 -0.86699864887443567341 6.53899006010455785542
N  7.47947804780272385017 -1.17976818954246898130 8.50118344974899287081
C  6.80179600352033641997 -0.28835459398212481830 7.74357904896171422848
C  7.27455658705094876382 -2.09697061863095601808 6.52988437217638839627
H  7.28737159742007900576 -2.73062907106609031871 5.66746725452610533580
C  7.77698258439987011315 -2.29887205631471402967 7.77085787575808950578
H  8.29213732963217609040 -3.14529501119536458731 8.17548691794019788404
N  9.03455890382164916730 -0.64557285344133585880 10.28105270142791383137
N  10.63876095087873174805 0.46953366282945729893 11.15761479886399243355
C  9.35413362762068345546 0.56852331623530538707 10.78349868201105010712
C  10.11398279597997706958 -1.48629636833497613679 10.33831519372543361612
H  10.08447046777441791221 -2.50341407591065845395 10.00758360254103607190
C  11.12869401201176344784 -0.77700277777930359946 10.88722748939203555096
H  12.13393827589419160518 -1.06789611675523854473 11.11374153655499519289
N  14.33295352672213773815 3.31908438576994724301 7.16937251702094080485
N  13.81116635687558158452 3.10235635309313639851 5.10339600515382940671
C  13.59811966498510749091 3.87483199027557745353 6.19335371902145315204
C  14.98351399703211406234 2.20720378600143218861 6.71367164765708324126
H  15.62729398632402322278 1.61795035929446218148 7.33357260923485831938
C  14.65962694767511109717 2.07126476602149489636 5.40649107841991494183
H  14.97516025291620955784 1.34195519648278605018 4.69043275016575655911
N  12.31675817592068611361 2.62891366318914299072 3.25187595984673105676
N  10.40491410163193108929 2.04691423220240453773 2.48309785321914500145
C  11.02697197784334370851 3.02557459239725101696 3.15860551401659872539
C  12.48909247479884498944 1.41343357369334787776 2.64381089170395089383
H  13.43433906234883146169 0.91527626601938072426 2.58319995287998160904
C  11.27801510930955153356 1.04676069233559188021 2.16195467344837499724
H  10.98444027518058341286 0.17322904055475252250 1.61666713901013014976
N  7.10195608947810708145 7.85140280605619089727 3.66256035456580253395
N  5.18180820159032684558 7.07541789084005046107 4.20269662780865793650
C  6.44446087549444790454 6.70418339207949554037 3.89519465366918371529
C  6.27550551847870430322 8.92715253523509488787 3.82639499729426724173
H  6.60166727102101269509 9.93626071365641649891 3.68118611081509605754
C  5.05919869422424461902 8.43775961189503753701 4.16497479792407343524
H  4.14112347309514206017 8.95070458690986114902 4.36188410863474018697
N  3.74101881765910793121 5.95821287363756013633 5.78293141371895558223
N  3.39536091394068861860 4.99925680114947201815 7.66363218269851032005
C  4.02473757739476134532 4.84061879238794112723 6.49020775798515181521
C  2.95148526017662327092 6.80114238396545545129 6.51777023441114167213
H  2.59014270704542948209 7.73896949723200933136 6.14984791111340545200
C  2.73855383135215291190 6.19402115272217734798 7.70999124006343539151
H  2.17266248789269500463 6.51209774423478471306 8.56229654277041163368
N  7.31930250640376378612 6.34909853856068107092 12.24740224404932220637
N  8.90284079019314589232 7.72556703103098207919 11.82791888364253907184
C  8.60356904710352310417 6.40626842439483379366 11.86762963972060269668
C  6.80601182454552677825 7.60035014048944557175 12.42988702900131592344
H  5.79197021901684738765 7.77040201592903301275 12.73173189062510957115
C  7.80811525855994403855 8.47435233915540564453 12.16984075097110462593
H  7.82021718551388111962 9.54341512740921515956 12.21581660342186204105
N  10.39163395477351947704 8.83886835028939898962 10.29073435278119674763
N  11.09117746921264568982 9.17891100173498131198 8.29722035676371838520
C  11.03894057593342381551 8.24698777777599900674 9.26239094758501657623
C  10.04083843165258116414 10.12025098414021329063 9.96375180470347032724
H  9.53200578335975023947 10.77951870094183561832 10.63536526472062604398
C  10.48049964178200710307 10.33238037911764806154 8.70110681648478312411
H  10.41731703905586670089 11.20328278084757300803 8.08183429097479155701
215
-339.2035942930 (converged conformer of GOAT run)
N  5.21019951255711077920 8.03258038691670428477 9.17829823866879657146
H  5.17159321792988180277 7.05720976816647826979 9.45059084490405076906
O  4.34206928309627748774 10.09644558536663438986 9.57171128202733001444
O  3.62731207913507702756 8.27017934162377876817 10.72050232731665531105
C  4.40585029325668564582 8.89333533670340159460 9.79025880929831870958
C  6.17009890650151593405 8.43283947323441651633 8.16581206509590806775
H  6.36534958633701108965 9.49841566722137997658 8.31939069441037304387
H  5.71979423073340953465 8.32012102901113514974 7.17410134327976045654
C  7.44546239667870235479 7.60054972560715391694 8.26487696128154603059
H  7.69875824631147942512 7.46828251896856620817 9.31594146652354737626
H  8.25648711294701875829 8.15452846541419340554 7.79065570815451646780
C  7.30114063318479900033 6.23698448253876591707 7.59735584270345398750
H  6.37577132479617247895 5.75623955887881333382 7.91638301133198218906
H  7.25779908054579792065 6.36629697590196563795 6.50771760409185162644
C  8.46353842429888381105 5.31801592712503889970 7.93187075163436183800
H  9.41807503397444989446 5.84838706029851174151 7.77765346450564187819
H  8.39807726581563507295 5.01986260230539027560 8.99455314892348312128
C  8.45353181262088426706 4.07375127442348361484 7.07142815256000734081
H  8.59054158031191228417 4.37180146911553624278 6.01079393403326633916
H  7.47007738155807121672 3.57452191239654526456 7.17433208462037264042
C  9.54469324421943099424 3.09419499045428025852 7.44670111727197081564
H  10.51855935362015159740 3.61474219317659661854 7.38829687278245561544
H  9.37875729789876189102 2.76640708104140742307 8.48620490127531112989
C  9.58011455401272371546 1.87530815915709281327 6.54027273188226221379
H  9.76681541623036864053 2.20051385308854507983 5.51009064467006126620
H  8.60601541046648321753 1.37922729374159880322 6.57106990398566459533
C  10.66195944128172357068 0.88779691350989642373 6.96257915251091397124
H  10.46005373783193803661 0.54241628105327777121 7.97837308350862883799
H  11.63169145295712780808 1.39060856595146331571 6.97756725345272776906
C  10.74669233801557943764 -0.32274561197826923120 6.03553432529508526727
H  9.77511862287351185330 -0.82065627398041840479 5.98771565435683950085
H  10.99634397208350478081 0.00594504243407634192 5.02521922894194084108
C  11.79070306495541053948 -1.32946342057375854750 6.51745949883586117579
H  11.54838947570248564034 -1.62513575559177514407 7.54151125085541895743
H  12.77657857765807136730 -0.85814936479342307507 6.53899469132099930846
C  2.69153545539462157876 9.09047947329971428587 11.40032745918718859457
H  2.04906248534186286037 9.59565909724672039260 10.66873491909964855040
H  3.22213565599611406753 9.86797695094006854788 11.96368719470216035461
C  4.15962099863964418489 7.26099790276922263388 15.27760445229505847919
C  4.00533312967718480024 5.88171681529639300834 15.16256372133672059022
H  4.50955603505834190514 5.22560626748552881082 15.85223768278127920439
C  3.19673446829182950069 5.31013486241345589178 14.19015063788418729018
H  3.08741687665491681969 4.23787199001432313139 14.13724448988237725189
C  2.52436054446377156069 6.13506651593856311422 13.30617206228691529191
C  2.68349644098746864529 7.52550647364705405096 13.39699621260610840068
C  3.48783212629587913156 8.08202449356971897032 14.36530287866028743338
H  3.57708085786770357828 9.15697949054781545897 14.42840526932972267105
C  1.60499300279209577980 5.84502265067078496941 12.21750558825813470776
C  1.20090405861287319311 7.05452519493387164573 11.63779582939672785358
C  1.85736275639821446504 8.21856003066655027567 12.34065132167519074358
H  1.10666356794018927445 8.86929741402865090549 12.80281197773532575468
C  1.11181061113781076699 4.64889175582080849125 11.72243655611558565965
H  1.40427692400182646537 3.70694526626893061660 12.15960778016654586509
C  0.22535620468377537406 4.68333638101826998934 10.66004619537635988991
H  -0.16926394306199199491 3.74865107971698297007 10.29245518590499486322
C  -0.18815665280817039928 5.87992787607247269221 10.07024627478811673598
C  0.31851184834039880656 7.07716830876548819163 10.57764732960967890563
H  0.01649489785243751783 8.02738556255137503115 10.16633410635960821367
C  4.99950017920608225097 7.90537271641870198380 16.37197234272079171546
C  -1.19440469846204333493 5.83370281710443627787 8.92833005719637640141
C  4.08201888233294774011 8.79762268887287746111 17.22441927568914366020
H  3.65415949520731198064 9.60902733689963639563 16.64121204569622847202
H  4.64151106378035205324 9.23563059634482641513 18.04888190483976018186
H  3.26333754733118341917 8.21397808503663107160 17.64273771874050567021
C  6.11265910521266953026 8.75861255562528029373 15.74576033572445510345
H  6.80274285419894741977 8.12529335152227716321 15.19580712215144835397
H  6.66166857729866279669 9.27584686306874672823 16.52979561129394170393
H  5.70568725482860816811 9.50632447801640978469 15.07098813672676840270
C  5.65685543143009272882 6.87870008269515054167 17.30093187097031659505
H  4.90857755110569549117 6.28141096887951100314 17.81730271273433885426
H  6.23922496589628394759 7.40084079681531203931 18.05779483389308737173
H  6.32741851478422567823 6.22316218243698759949 16.75258723164589724774
C  -2.50709536460348747511 5.24210357769772450354 9.46868582995552721115
H  -3.26238191526504639484 5.22228670101308090068 8.68519522388353770737
H  -2.88894062593756384416 5.84670517553250501663 10.29034575025145059612
H  -2.36869622861100115330 4.22750137842789364129 9.83197849003166801651
C  -0.66228225605288226774 4.95181587004163592525 7.78823912727029643577
H  -0.45889424015935098566 3.94265043723178498780 8.13109607282190260946
H  0.24672175981353472451 5.38188157652725074342 7.37784984985462344298
H  -1.40644240070337023241 4.89474299525916922704 6.99654563666795770160
C  -1.49895503318123157754 7.22074893771520365249 8.35076215735860749589
H  -2.20558385571326720509 7.12300717201952515722 7.52887071587955247765
H  -0.59914243581663040317 7.69619164476554296073 7.96868525068537181255
H  -1.95555676890238228083 7.86803182514180043938 9.09729779661417659042
C  11.86743432528538733095 -2.59380656918332874739 5.65770340458042930720
C  12.50673622893021885716 -2.35633942697630516250 4.29274150034854873326
H  10.86356922317749074125 -3.00163885428747878592 5.51690919173749350080
H  12.45432046462506292528 -3.35104298195273297978 6.18583112647501565107
H  13.51897988653716353724 -1.97444827091879826497 4.41015006159473266223
H  11.92825890362386331844 -1.64639720360495722673 3.70823334630904799525
H  12.56510923806473556397 -3.28888928174517936043 3.73416722235906917149
Ag 7.18713868828484248041 4.88913204990707050968 3.83732371006819406034
Ag 5.25844549339061551052 3.51116261036113108673 5.73294350391438811698
Ag 5.86084045692262911587 1.72526660952233079627 8.19218627325114034932
Ag 7.83674811418349914760 2.22943278616507534196 10.52542005552516002354
Ag 9.75876290485567920996 4.62189637539498843211 11.11431665786661859840
Ag 11.68577020218640427629 5.96741819949131979683 9.22310393506621473136
Ag 12.15628639883174066938 5.30820141969250691716 6.28417368569714884785
Ag 10.19185224363208774889 4.84742781858312454801 3.94308797145608203039
C  8.63398977407537060458 8.09534782559407872782 3.27255503670824143825
H  8.80959524242397407079 9.03577365247296526718 2.74580804753705010057
H  8.80292737561441107630 7.26231510349155584549 2.58188648707061219056
C  4.12783887471043708928 6.52558446628997934624 4.34044003020855839736
H  3.28603398586954043026 6.99993029638967279027 3.82421536001633999291
H  4.35289509459205969932 5.56072051131047739858 3.86722659306883631558
C  3.20924290715559923370 4.24527486300364653715 8.56047189619224546675
H  3.16927673032504397810 3.26940712538777145113 8.06338343786311639860
H  2.28255091760799633249 4.41030923581825895496 9.11447799704807337662
C  6.44940615509460890564 5.04069789081797114960 12.40946244535940046205
H  5.70707353880476286889 5.24600362890789995163 13.18449619441813425169
H  7.11623656554743799774 4.23858216275276422635 12.74500893381725674658
C  10.22755049710574226651 8.04454448499243213178 11.66590853338118272120
H  10.91868607425345771844 7.19976726541908718104 11.78341588709242060418
H  10.43699829758088526432 8.79860241904562201398 12.43231235490789288178
C  11.89657614324651113691 8.82784260533818887495 7.13494115545885243534
H  12.72832678342845902364 8.12909588474736644059 7.27684330092144104896
H  12.29336025791748099323 9.79819912594844666387 6.82889802584714367129
C  11.06396908759366937147 1.24721100895220171623 11.70295493796939467757
H  11.76717983006641432553 0.73604333796215692942 12.36448499151485691527
H  10.37947600930818481402 1.85643520125406125132 12.30267028113307148374
C  7.33385512271908801551 -1.11537875359129667885 9.61260207735238836335
H  7.08686894168967818075 -2.10686195633689266060 10.00841292005369709273
H  6.64024118292635368022 -0.37148016158190788616 10.02578091223347911409
C  5.64205041787935890341 -0.10818502683069208814 5.14477086831666774458
H  4.79194222986122042585 0.43790134395318069949 5.56629282925962698414
H  5.27339083020887322562 -0.89868473116193570149 4.48712699684068638817
C  8.83535050810388611353 2.22853415819959677080 1.91358266355696571281
H  8.69234320068781407542 1.59955801816268516902 1.03239459448033876754
H  8.67001337795373316908 3.27563350732062907866 1.63845958965848037536
C  13.25923456488753870985 3.21870391186708326714 3.73001661766203440607
H  13.00052155145535692782 4.28542694948733604576 3.75002735294595712645
H  14.11583369698372436574 3.06294572244658747096 3.06462449107897949574
C  14.33973373223787817210 3.48466542213426544450 8.48219659453940799665
H  14.40046012121911900294 4.57674692667864579931 8.42994414895895971540
H  15.27956173786146365501 3.09097053215087091971 8.87578451608103868864
N  6.52457584937771084554 2.14614584394644314358 4.66700460890389479118
N  7.36101769159758312355 2.75936106632050570653 3.81981137750857069335
C  6.49575949412541131522 0.84400350749442099030 4.37392110201473549580
C  7.34906279191772604520 0.59679338834908879363 3.30241088444161690063
H  7.54685016832856092606 -0.33955516955371845000 2.81877798223291176072
C  7.86765753373193721387 1.84776320034435226347 2.98399439608626515508
N  12.16283329859989770227 3.91768660281773106746 9.56144259143700736558
N  11.30573486351029899311 3.32829977279886879415 10.40469741931157088288
C  13.20627723901584893440 3.10336201462403193929 9.37482163983519711792
C  13.01930727262528719734 1.94275347547551291427 10.11868531911497548492
H  13.67574032882177803572 1.09843346121487384082 10.19447386962212753758
C  11.79899870613333234814 2.13970013640121736742 10.75849866147569500185
N  10.03484639123296418006 6.78359022112529075343 4.83017732869279825536
N  10.89486031013763067676 6.97816771091763321522 5.84144779424174309668
C  9.58237258714019546346 7.97280476081083122608 4.41968798105089621941
C  10.15866530054531935434 8.97388116729938900562 5.19476939346532518016
H  10.01182748385950915804 10.03244164427598228428 5.11488880846237492506
C  10.98985846155257917189 8.29077935219250328203 6.07659150089158828223
N  6.27597722541870783886 3.67115122069722277232 10.35734673559087148931
N  5.42068017360745368904 3.45927267053866094315 9.34425139001698390473
C  5.76447141103306748278 4.61199955642702086323 11.15689710111336196974
C  4.54676412329130918977 5.04181691080792759863 10.64072151937577181968
H  3.88543020122819493523 5.77790765974637654523 11.04609951293854308574
C  4.36608834173414805946 4.26636646626911186786 9.50053257626730207619
N  6.36843396609736700498 -0.71754284133719625771 6.23641382085884998787
N  7.15778929322504176014 -1.13499369812562633797 8.18238496791995117974
C  6.45316688884558686823 -0.21991191193586345776 7.47962488083041598941
C  7.01863445159080345803 -1.91608451958438230633 6.14768234470615659859
H  7.06864423125594054653 -2.48381362299521768477 5.24111071204552558811
C  7.51420773043089873511 -2.18450924914388178166 7.37908210978326373208
H  8.06778434377966924274 -3.03088710629278068609 7.72851931667738600851
N  8.66452252399680666883 -0.76964134784078375162 10.04340733281033770652
N  10.28251516528158759911 0.25163144594077468952 11.00375333720413806304
C  9.02225623441150403892 0.42100037456279704173 10.57507324112347113498
C  9.69691855777853817244 -1.66430474038829157024 10.13424427012555995020
H  9.63088284199743327463 -2.67523469250614720494 9.78966061421639821560
C  10.72078728903063549183 -1.01487906720386966697 10.73723180962178602726
H  11.69973428192118980462 -1.35910239045696812354 11.00126899111551992405
N  14.15862437979862065163 2.98110290219572249271 7.13784486245199367715
N  13.63882287259742653873 2.83413098810448449427 5.06581157460001385573
C  13.47747881805872438576 3.60617068631507198262 6.16498129594661392616
C  14.72321812502043059112 1.82739067968048862767 6.67165325299450806540
H  15.31264308656705352973 1.18041744239155388385 7.28829616764820276131
C  14.40024165083618257199 1.73500361332517893942 5.36028131332065882475
H  14.66173145717948145261 0.99214745310536622824 4.63633858604226389843
N  12.13047817494657820703 2.49975416788963089587 3.19887747415016132635
N  10.20495713652689673268 2.08978717980140604737 2.35810528615446557410
C  10.88523489106266239901 3.00895933219763156430 3.06053443821706938621
C  12.21685382295467903191 1.27349465500652803129 2.59617515130001219603
H  13.11601687234094981704 0.69422441869015072413 2.56893604418978060977
C  10.99657283505171889715 1.01429499823450353091 2.07009759769905254956
H  10.64747361068829434316 0.16853294079983172082 1.51397658986428940153
N  7.25261992636963270797 8.05521264832169947567 3.69585832019901161516
N  5.28812529343891668532 7.36952726918048739435 4.19763339954326575310
C  6.52680323947442264654 6.93893741793768548121 3.86907881561379074498
C  6.49312315002974926870 9.16863584835793155037 3.91892788985257034540
H  6.87992156075719663022 10.16232494615654502468 3.82680773764324477781
C  5.24871560672184589436 8.73694743487349434474 4.23202893637416011074
H  4.36306904843287224338 9.29394594613890134838 4.45590150010008567705
N  3.75479450156285032847 6.27626445670137655952 5.70842837226584265409
N  3.32370046202284408210 5.26356871803002235310 7.54291456082898470470
C  3.96820460881348813231 5.11931296617987285913 6.37623938643511856128
C  2.99291634065484224436 7.12906948330765999344 6.46138107279072126943
H  2.68854889283869358252 8.09792185712448642221 6.12353080154092310750
C  2.72635484611925704712 6.48761288928674506593 7.62451687242357412089
H  2.16402168301363850844 6.80104894008462057542 8.48126192732906680760
N  7.24265405080365010093 6.22969633734929040259 12.20674322434624770040
N  8.88781598362503189037 7.55071594753227515184 11.85130812222288732016
C  8.53343364803956561104 6.24446200854430877314 11.84446662379574810586
C  6.77948469920577778680 7.49466847687343751261 12.42352744988059143338
H  5.77073130288709368330 7.69805780617318546888 12.72121324703636702225
C  7.82097979006514787415 8.33311629272143150615 12.20528926275973624627
H  7.87733043114770303816 9.39811163647530634080 12.29073205814211888764
N  10.45589509997774513295 8.63309688998522695158 10.36953177736016051824
N  11.21926391168512360252 8.98542699522888099750 8.40184038881600869786
C  11.10069332052359136753 8.03529426380050715295 9.34298366921113832007
C  10.17160828589748433615 9.93618772416381546009 10.06452148378147271046
H  9.67499172641523941252 10.60213986701370814103 10.73875846975750292245
C  10.65159845971186136637 10.15634097201841967717 8.81806994523891063409
H  10.64439213050738430866 11.04241977606335112227 8.21753780798128552476
215
-339.2035093407 (converged conformer of GOAT run)
N  4.31718786226289097385 8.43734819684797621164 9.85512853107353770099
H  4.77057622987276985782 7.52869345646825038898 9.89280337735432269142
O  3.09174461463579763887 9.90345353396602234852 11.10711819116495568949
O  3.84745190913797818766 7.91018735073462764262 11.93218278731232651069
C  3.69175651570751073294 8.84675798233030619144 10.95340856424955688908
C  4.53042591590826049242 9.22211459697607693897 8.65710596669205401099
H  4.32070321822745029294 10.26814029922746307477 8.90142459774097538627
H  3.82057365182885888544 8.91066766358625272915 7.88445328875084339160
C  5.96992474040086484877 9.03053770721361459550 8.16923462920123633069
H  6.63066890286441168456 9.11310039195819499014 9.03276248841366147246
H  6.21669279668752583490 9.84803639247880191476 7.48959949147727321872
C  6.16381610666600288084 7.67680634467960754108 7.47876406350526234945
H  5.55761702554761338746 6.92944631169848079821 7.98500193553391568457
H  5.81640272145259018544 7.75139971545575967582 6.44762289910565478124
C  7.61411174442558102982 7.19881049115503834912 7.50911846655426096220
H  8.25951368929969831356 7.91493713614627303343 6.99399793943589553891
H  7.94034759117123911665 7.14281792948719296277 8.54982859070585377026
C  7.75196036983708225421 5.80859079517263232617 6.89274228542501710137
H  7.81813286626454484463 5.87349522249114208705 5.80049867893099957428
H  6.86498123167254092891 5.21889609126002707029 7.14610017551942000580
C  8.95925401835499002345 5.05858072640720379809 7.42626321501899777644
H  9.89229851669672299863 5.60266672884079497408 7.17967561715155522251
H  8.87040668644788077302 4.99910581312184820746 8.52716080680153254434
C  9.03962285992803948886 3.65026719059442594784 6.87880108734675577153
H  9.14938554483437727072 3.69319125753985089133 5.77040363287153468264
H  8.09512540738868757728 3.13253661832104368656 7.11880815421554036249
C  10.19016912966042021083 2.85201565003572854451 7.45648671295144538362
H  10.06436899311237809229 2.79570008767195776755 8.54409570476336988065
H  11.13918011357982607024 3.38195087728465759724 7.23930496875485474106
C  10.26773448179512193690 1.44064668265827267035 6.89581801230129975977
H  9.32972333090463479266 0.92217713089221797773 7.10248539262873634925
H  10.39700003658166416187 1.48645673489765028918 5.80671796371288806426
C  11.41968250173155041693 0.64814272768230063448 7.50470159181014473404
H  11.29446175659991169482 0.59440101478760976050 8.58762795067124606874
H  12.36733279345043357011 1.16352114114479787688 7.31576730705711586467
C  3.20021497615575256646 8.06499780201784055578 13.18185786370161238779
H  2.83791536461963556093 9.09409523100495320591 13.28691452467453970598
H  3.95221546926617062212 7.86521253650974827565 13.94990407577400404193
C  3.48507773643956886289 3.52455112265374292946 12.97609785935837933835
C  2.66337037316960500988 3.12171318037498313203 11.92297452931553358724
H  2.74595871622904930121 2.11994850074929930273 11.53445091952204037966
C  1.70824753321762212721 3.95603696950611460892 11.37039549522988579611
H  1.05463133598284208858 3.60571321099253161435 10.58615490408283932311
C  1.57320498446050294206 5.24023891089721427505 11.87160152590641004622
C  2.38850833467421974632 5.66245043164872097208 12.93053376960624234471
C  3.33518533440971332027 4.81935565186822056916 13.47681412825773428210
H  3.92705037048324090421 5.16843072371800538178 14.30677190705439727481
C  0.65924152127298984993 6.31501925801558261497 11.52399040075349567758
C  0.89385464063929376266 7.39336837393974111166 12.38599801672753741855
C  2.03047166689764146952 7.07716344678153141956 13.32741991021423544339
H  1.69375973711912131137 7.12726338719177121561 14.36876668863462924719
C  -0.33647926335947797583 6.41056993911454586765 10.56582316077013317113
H  -0.54210639851841335712 5.59654435506934522238 9.88781155920401921833
C  -1.08349532530357617333 7.57288877265916937631 10.49556149835936302850
H  -1.86464752865302418883 7.64023031337849634070 9.75351500212101285570
C  -0.87071387853407511415 8.65078924494886436491 11.35637833625195902698
C  0.13899158679882006595 8.54437086250840494017 12.31173823483785056965
H  0.33729471432740520953 9.35296866478593358352 12.99835471624245286648
C  4.43573409262143769638 2.50716970434646224675 13.59432810782554312823
C  -1.74626464921633850480 9.88876760004700727791 11.22602177859264926951
C  5.31449618938817636149 3.11039714344400630708 14.69539149373990483127
H  5.90301245031785715156 3.93724174878474730832 14.31089843648626747097
H  5.99297655899582437655 2.34903921433399043295 15.07568354606347860170
H  4.71622628605978633232 3.45657108381739019975 15.53685485012815270522
C  5.36331875090268539452 1.88328812880861917733 12.54156610071553856756
H  4.81128882918589972917 1.56925854128894615158 11.66116504271650100577
H  5.84771083720238671333 1.01471974395153141657 12.98047281222677895585
H  6.12655017655965217216 2.60832998491468437408 12.25259502660283317255
C  3.56933339496082879805 1.39978322157748902299 14.22438467473838130672
H  4.19316626455412944097 0.68783084608696798412 14.76221715389022293152
H  3.00244781013177686191 0.85844947256908588074 13.47235609321550064976
H  2.86001251477309637039 1.82255171793407511061 14.93598295811594844906
C  -3.21234730520614331084 9.49613301873257498187 11.46887883747716152527
H  -3.85256811998497372684 10.37244680388632289691 11.39044506082835539473
H  -3.33025034115024798353 9.07472182168733709773 12.46568454457491981202
H  -3.55209422681592901228 8.76131468326772377964 10.74460851858941623505
C  -1.59172937127499292131 10.47213531209677483957 9.81282349502841455546
H  -1.90067119117644534043 9.75896764526842019905 9.05486816582497766603
H  -0.55300802942048754574 10.74409149035365018676 9.63731002918454571216
H  -2.20488071259503026766 11.36489586588229983022 9.71088183898969958818
C  -1.37462379711172832941 10.98570511486096634712 12.22998465779940069353
H  -2.02056296356955211735 11.84866266142410751172 12.08058618117907556666
H  -0.34468521425731424301 11.30912910130239623641 12.09089935263446058400
H  -1.50838872354498310102 10.64420216540962726981 13.25446904158498462323
C  11.51187776150131725217 -0.77157088174805998904 6.95022699936573218338
C  12.64565449761430215858 -1.56222507119094622396 7.59588781782653121866
H  11.67160986137298550602 -0.73691057355794420403 5.86804995926713957033
H  10.56957723871532195403 -1.29536168949547114693 7.12386524224069006550
H  12.50032936636572600264 -1.63126395707035332094 8.67182350295950321595
H  13.60569512786993939812 -1.07994625830737156491 7.41568957943752860018
H  12.69870493703717073686 -2.57289303658582912959 7.19460240386610827557
Ag 7.54042249521849949900 3.67892397162737205818 3.52374484971814627698
Ag 5.81098627183294880183 2.73409096703833576214 5.77467952366276637832
Ag 6.60474065435637580634 1.72950442527393999370 8.65890997119603866850
Ag 8.46722251736681030820 2.84644448176550923790 10.81154086635385347392
Ag 10.16423212305115519882 5.32776168337485156457 10.59279408122973720197
Ag 12.09266665907236060207 6.28944502759155810168 8.46184306583989886974
Ag 12.49977028842704385170 5.01013652405430232051 5.79949663038633289602
Ag 10.50234404057738402116 3.81997430880533395126 3.70153375288609254312
C  8.68144241677936179258 6.71957111147050767386 2.33695800892304816898
H  8.77337984169986029315 7.50737361171326433862 1.58557226445388099734
H  8.88571900401336556286 5.75176089249463728947 1.86476425173424154025
C  4.29846373682419446993 5.22226254878201068266 3.92535378074063512344
H  3.41678618794218680321 5.56829690298952684202 3.37567640830513848726
H  4.53863102327530754110 4.19279036270537108777 3.62621558075308669800
C  3.80196940447673137342 3.85097546821001168738 8.59337162126006504081
H  3.91662843499481327925 2.79234315874050897932 8.32906239848090912403
H  2.86265529295293497114 3.99929814407439510049 9.12613937535233787912
C  6.87681792971251049096 5.93497817641929881205 12.08678924314999569845
H  6.08376899963726458509 6.30429331307065687895 12.73749364079876045253
H  7.54397775219077093567 5.27343532398687475649 12.65108804039715018064
C  10.55215088234327325267 8.74002083734580992314 10.47913092381096333838
H  11.28969970921003351805 7.95756780898251392387 10.70553389453871417913
H  10.81260281851742632853 9.65472092803524439830 11.02244459944570209586
C  11.94111512717610423806 8.60251595437787131004 5.79199139846446175994
H  12.84852378860496457946 8.04297651060082685603 6.04699978249691394439
H  12.22514946494253251785 9.51637686388724546305 5.26515155410636559452
C  11.70221035301672429796 2.26926309012974547485 11.97465487710593379234
H  12.44465633827148565160 1.96480568492951546133 12.71697503615649793574
H  10.99985829828848338252 2.97218632528788706537 12.43389838928477786339
C  8.03947286701153629451 -0.68571896985888258769 10.66517605981363381318
H  7.84496253411255217713 -1.55774846078826900708 11.29868425873243964475
H  7.32420798203620471156 0.11564513178202062704 10.90095933557295104777
C  6.36787407968844032524 -0.79152554069404690296 6.07621976902805194243
H  5.52061605499415897214 -0.15494944563443180385 6.35219174201690250925
H  5.99579408887793530170 -1.71853259523845913748 5.63281272424905843366
C  9.46883993549739244600 0.67465534391385828528 2.28787430956996473697
H  9.38631914303474523820 -0.21030344168013481720 1.65368435372559385854
H  9.21558890139250586060 1.56049009996152232560 1.69574277613906243545
C  13.72318280384179445264 2.57633929660384319860 3.73552946907554606071
H  13.30824384382974656660 3.58070384815137021661 3.58194740075320616768
H  14.57639433927378114220 2.42899227399463635280 3.06320957194932486090
C  14.87538915584478438348 3.86654469666867317557 8.30005472449540881996
H  14.89952780455564251838 4.92749137048312224607 8.02964626719097829266
H  15.82626630851629911945 3.59680740255012532103 8.76506613338668216784
N  7.18917415120893821268 1.26906303958182231639 5.00350119801792736496
N  7.99483850199629841882 1.66082840828745137429 4.00914457161433990251
C  7.20964132690538228587 -0.06081709991389505632 5.08095141647451420397
C  8.06924468168414144031 -0.56089059521412831799 4.10469267874516496875
H  8.30899448396401396622 -1.58422500094368867707 3.88804640416298674666
C  8.53456136064128045859 0.57250322702428402266 3.44615379073135486010
N  12.65770659194483727106 4.40392800666513029029 9.24067050617022012204
N  11.82612401177000371888 3.98272388620441919471 10.20137208496763925325
C  13.75019095437840377372 3.63114147330512793133 9.25108780318721990454
C  13.62082045137958274950 2.67303335868256475294 10.25088710130173375035
H  14.32757053505726219100 1.91264048637984407364 10.52260995465052850761
C  12.38229751130196731879 2.94599462724497307420 10.82874296131008939881
N  10.25745262668805679596 5.92354072510919849037 4.06857118239049686537
N  11.11882552664360801487 6.41953836351352258305 4.97426121669880316745
C  9.67837467770268489176 6.94437954190586381742 3.42734271799874168352
C  10.16917101435457659875 8.14214185251396571630 3.93600846489573985565
H  9.91818651741026968693 9.13753559506145762725 3.63085584158559360191
C  11.08202382033901400860 7.75592778252557835117 4.91056022850475315522
N  6.95011390261342398844 4.22812312216169772228 10.29530530483900463423
N  6.13396138716628236409 3.67573590268465366648 9.38325662577032737488
C  6.26736704144342482437 5.16826098965977198674 10.96125701698789001171
C  4.97060140740049050123 5.23022280358409652479 10.46548518179987219412
H  4.16117075557433402366 5.82780422274090348367 10.82595680321258768686
C  4.93650805488674393473 4.25988123813742713963 9.47078136146786064842
N  7.08965071168481753006 -1.11745510968819861120 7.28552949167047891876
N  7.84855163461810700909 -1.06376871866789279863 9.28764072930455064636
C  7.15615561255163612486 -0.34297807451313833127 8.37937576324168098552
C  7.73745770261025889170 -2.30325436668989258493 7.49243118721144618632
H  7.79956550889441313501 -3.07134441761380649893 6.74840241882148461627
C  8.21465929369742120514 -2.27244179614990926552 8.76008727821663768509
H  8.75663879473107442664 -3.01661688101336622481 9.30602523128185765700
N  9.36420815819596441543 -0.19190295825563730148 10.95224606442795867167
N  10.95909588979512605533 1.10223189426845324945 11.55807192195761068376
C  9.66677119102544679663 1.10049161355267788309 11.19643748161148977260
C  10.46012096570710880883 -0.98621595244453974516 11.15618996207193092118
H  10.45038019300232079445 -2.04979192843649116185 11.03686057268942732890
C  11.47002812753130029932 -0.16601468448304412817 11.53399408313066487608
H  12.48503689937894733930 -0.38908120788087341424 11.79419539227662561132
N  14.73107391335723370673 3.09861741172617843887 7.08079469225737323512
N  14.19045823774494863301 2.50271416851433459172 5.09619982802088156149
C  13.96200092183553387315 3.44788756592346956609 6.03742288220639977681
C  15.42109165160598038824 1.94930269882498130585 6.81291999771770218075
H  16.09360489655450976443 1.50128732063951497722 7.51522666802635086469
C  15.08638605063592663669 1.57325045993227519148 5.55680878309270642745
H  15.42099080616309692005 0.74208374270861998667 4.97267378159081818723
N  12.70219882463044669407 1.62068711429011003133 3.39812722827648272528
N  10.84657619302738496003 0.79942714310705875747 2.71671581961215924395
C  11.39733605440517116847 1.92259395062020654876 3.20184649296092338489
C  12.95201462953149018631 0.31950803795289139941 3.04513590659034250052
H  13.92269829135047132240 -0.12659660679520978732 3.10212942144016068369
C  11.77577847111358266829 -0.19772638568070632914 2.62058542301978825151
H  11.54022451323200471052 -1.17558802872434142728 2.25405658879041137510
N  7.32502700247900229158 6.70681074869674986871 2.83241371823604293212
N  5.42014418669457143096 6.05889625342047910550 3.56390373342561783687
C  6.65545503523189463380 5.61552356427770149594 3.24447978963523731011
C  6.53151631052602787975 7.81793788671211054009 2.90098354260320778764
H  6.87349307997273939463 8.78977850150949713282 2.61086534056670860338
C  5.32646175284217715529 7.40722587233920215510 3.36109762277781509709
H  4.43100762442948692410 7.96543085218248059221 3.53745997526508748621
N  4.00605719570885199232 5.23276413136721441077 5.33275477522888330384
N  3.76792882954796892747 4.61510224013377801100 7.36853594548783874529
C  4.35946435212568239592 4.26875986342777302696 6.21608706170799152346
C  3.21103954705887595367 6.16703654770732256907 5.93888530044756546289
H  2.80080944211308846548 7.00990419314705803799 5.42283050275123201800
C  3.06738932952437348689 5.77602055198947184067 7.22825961639559011473
H  2.52194374273270405240 6.22687253292222742118 8.03231164959588284091
N  7.65622997081218947812 7.06590418031487654815 11.63127885911070080738
N  9.25884163024958439792 8.29306345692943835957 10.91577855710566780090
C  8.89801236211475021776 7.00425363590131233593 11.12691229734407549756
C  7.23775407044513929833 8.35881498050502713681 11.73600575685204816523
H  6.27438225866930476826 8.62844556281941166276 12.11546940901531499435
C  8.24915650214437512489 9.13997384447212191105 11.28724464501017266116
H  8.32563472359801082234 10.20561365944413978468 11.22568975139641267447
N  10.62715247364758042181 9.01040491231112739001 9.06184434295462715170
N  11.27413699296730342780 8.96622650071712712361 7.02129643976560480212
C  11.31656216052869368127 8.26661695640982330247 8.16817474124257358881
C  10.15551712681692997364 10.15196314117528864074 8.47481240064555407798
H  9.58763647183079825709 10.89035597558274659491 9.00057683485440840343
C  10.56093122761047453650 10.12120868092929626414 7.18393995820870312485
H  10.41338929165252125131 10.82460511829551563778 6.39089885152882430930
215
-339.2034214869 (converged conformer of GOAT run)
N  5.11704932554203040240 8.00196798305011469665 9.20653855960056333174
H  5.08286710332184910044 7.02872848349265666457 9.48731465549252561686
O  4.34244516879620690020 10.08679680110033416440 9.68567849748282228006
O  3.73428438415367214276 8.27574334394805433135 10.92029828181009776245
C  4.40683150340050033833 8.88292042082064270403 9.90079555018468759897
C  5.97742017945979142723 8.36877167986622083617 8.09767887499556771047
H  6.14768918308403833350 9.44655272844789450915 8.17486156463033708519
H  5.45404845720990572033 8.18146942481405048397 7.15488408965323419153
C  7.28673511169184617842 7.58346615041283733660 8.14154589227308456145
H  7.62015520394859713349 7.51629462561274852561 9.17618151474294485581
H  8.04134328777321805148 8.13759478128893931625 7.58158694027865909248
C  7.14223366581543661624 6.18243437837725462458 7.55588062985204267363
H  6.25807900530801042294 5.69240785841879137763 7.96341636277184594661
H  7.01957876829709270794 6.25336740045891126272 6.46682054805084671756
C  8.35649631674818671456 5.31847672743317279043 7.85126779550154285658
H  9.27860160119438504012 5.87220017637062952076 7.61476685586848311971
H  8.37007850808675790688 5.06234828609265541388 8.92611939778757701447
C  8.33740804430711079931 4.03860192221404634694 7.04523549471291588020
H  8.35918460740758995087 4.29639174409870605587 5.96536173163436167499
H  7.39869206847651028625 3.49168854285516783165 7.26020390494555289962
C  9.51265663984716169921 3.13691511019784652348 7.35371860587246750640
H  10.44803569202431070551 3.69330573696806885309 7.13796838311375658748
H  9.49157488969072815621 2.88290581086462172067 8.42382980765700395409
C  9.49867514551925040678 1.85455141326125794166 6.53964429444627715071
H  9.43235865144623630840 2.10605909761326515195 5.47571869695425661462
H  8.61347404252869530694 1.26992721879346737168 6.80988897939318515995
C  10.75444521057001878717 1.02201299509668785959 6.77034148806207625171
H  10.86554644389912738234 0.81328088068504955643 7.83492979055139393552
H  11.62429453894233866151 1.60212174794440453951 6.45370743793646539643
C  10.72500203293472331723 -0.29329125318728266336 5.99303120654931475997
H  10.02706098848259763656 -0.98933816659948536909 6.46383932577286657306
H  10.35930106191029409501 -0.10526506380146649633 4.97927400368786798879
C  12.09599996109513497800 -0.96266751872081357533 5.88200323745940067965
H  12.78506176343096356618 -0.29704398205816673340 5.35710892599984056517
H  12.00401941647215409148 -1.87251957771046839696 5.28009733664767999528
C  2.92054874870772263051 9.10687785278342332163 11.73100716186223557713
H  2.35234755470891343521 9.79654092937873244296 11.09544582642493715241
H  3.55472633712732255518 9.71104876231815339338 12.39178430558877685996
C  4.18268695159093084612 6.43186289715016101809 15.15258422721151276846
C  3.85133348727150037760 5.13140618365926037825 14.77873217770954283878
H  4.28016329196799105716 4.29550233409514348182 15.30534552077994092656
C  2.95804391710945502325 4.86552397230175959209 13.75133483917271881580
H  2.71231257433071970553 3.84673860953061241830 13.49604846380645639670
C  2.38219940816091302338 5.92465038526007958808 13.07265355455800914797
C  2.71539653284481818929 7.24007514893922099475 13.42721056160971215832
C  3.59960113182480245797 7.49282352798623918488 14.45141878428083970221
H  3.81933422609746298093 8.51535321354417185091 14.72284298572507310610
C  1.41678510014419956065 5.96829966449856996746 11.98589061449424875150
C  1.14972971894999265174 7.31032278665062928980 11.67908615506109981652
C  1.97664922303631573897 8.22320681565785882583 12.55156582019525757232
H  1.34246765102346721221 8.88760839422743131877 13.14789634932515483001
C  0.77426282004382951385 4.96537896107233933662 11.28194840234043105909
H  0.96140223847545591696 3.92648499606059342426 11.50702487294506326521
C  -0.13397253094716887745 5.31324491132080378719 10.29191732584973983933
H  -0.63385090181460501668 4.52129588910762159060 9.75969324019274608872
C  -0.42520726459252067286 6.64114422024740225226 9.98947564236065232990
C  0.24183236383214889997 7.64470540857916613930 10.70055705370945631216
H  0.03502481200973051045 8.68676017607346295790 10.50174793993032373862
C  5.12276300894001135333 6.73634686780654412530 16.31125062846402684613
C  -1.46671387055011415157 7.03630470967560039952 8.95140724314295965769
C  5.71355809425886462805 5.47285120120806922728 16.94756513117894414222
H  4.93363084726915523959 4.84847062321167854293 17.37774627120396786495
H  6.38496602357470877109 5.75906423387356447563 17.75497954340341522084
H  6.28069101404543062017 4.89664989455050836398 16.22263730892219513180
C  4.32325769688004690749 7.48669712833091338666 17.38948385311699951217
H  3.94760311122001006368 8.43833542517781864944 17.02143193724481307072
H  4.95053298225607374405 7.68537741860685574835 18.25657243555424713577
H  3.47137435032714503080 6.89198682218609270933 17.71643715472787050658
C  6.29041228452707024132 7.61121061878602134243 15.83112833534654484424
H  6.91718120517471568576 7.88043286115822283477 16.67898866197785068266
H  5.93704983153061061074 8.53024646607894609929 15.37283360854515024130
H  6.89505739248097526684 7.06632784003882719048 15.11243720392175404754
C  -2.60961664350197786177 7.76681648016844405902 9.67607924209186975872
H  -3.39156669343446814935 8.04001937788440024235 8.96987206409595572154
H  -2.25964209536697602232 8.67599182409447777786 10.15910133752039357091
H  -3.04953238725509834239 7.12633704482724716911 10.43903785123371896759
C  -2.06155914289553265917 5.83101495784385637222 8.21396034491245963238
H  -2.58843740930061549932 5.17127521162000913790 8.89956705381714385794
H  -1.29035482456138517193 5.27142839045411903953 7.69238084708183222915
H  -2.78278834575707811894 6.18144214348138465454 7.47807856652428437627
C  -0.84247494723772398117 7.96833094229883531767 7.90185499405809110840
H  -1.60566968509835383827 8.28797768208557172898 7.19528092386344741982
H  -0.05994651615424828606 7.44682114566673281075 7.35837706975713423674
H  -0.41954304671752939981 8.85833868080373676435 8.35955696721232754953
C  12.70786942023721266537 -1.33185498409688030108 7.23217367074078421041
C  14.01897698177315376711 -2.09416533966891549312 7.06387162953545644228
H  12.00671635450895280428 -1.95184958479098735751 7.79420908507382481645
H  12.89683690472628896373 -0.42578756669649742150 7.80940574915448859628
H  14.74455333512762322812 -1.49849632937866861226 6.51314014961447540486
H  13.86177666224401860973 -3.02154917433177594432 6.51487559037312102816
H  14.45208609771533048161 -2.34830503541255097844 8.02947611360082191823
Ag 7.02494407974852297372 4.69859113149529150633 3.81773169575722182145
Ag 5.15897091575279986841 3.33006464443124716723 5.78172972676503604816
Ag 5.86673880623381194255 1.60580390493426605758 8.23709737222659299505
Ag 7.91013530295264288839 2.20724584095329623423 10.48254514370757917163
Ag 9.85521610305474027314 4.68940184806638615811 10.96339901379482739685
Ag 11.69968032244015532228 6.05357238413555975853 9.00066384747076320139
Ag 12.06102038508144858042 5.30151646621363070722 6.10427039005648985892
Ag 10.03970450228067257115 4.74371350058440910402 3.83628871855921804723
C  8.38505964866901720711 7.91448588210741021953 3.12601328384082322032
H  8.52509546299254772350 8.83974942320131873430 2.56291177208417142452
H  8.55403354103812496589 7.06186826532644573717 2.45936512922351990795
C  3.94027009043016862577 6.29156867164300148687 4.35781644510501120493
H  3.07629165466191789591 6.74034907008223527214 3.85551769150555223575
H  4.16820834685681873566 5.32024284472649711120 3.89921958320500916528
C  3.16882138584024009020 4.09647244270752430850 8.65348500355584526744
H  3.12057740853640463996 3.10705278967528863987 8.18503058156865037631
H  2.26028193007274325055 4.27254310047423757624 9.23298103423467431128
C  6.55092780685039954847 5.02138548515662286320 12.34985806549906328655
H  5.83795260881962541077 5.21402531581356853962 13.15534068513134258183
H  7.25389542334708448124 4.24082413771105048994 12.66221320048305543082
C  10.21423054014177367321 8.12521543154307757106 11.45607814243453148606
H  10.93514869582109305668 7.30597505059453489196 11.57515130116007284755
H  10.41503141018085543124 8.90236820809795403875 12.20150981323891237196
C  11.73724911213708566038 8.85272835398118829175 6.86423790499144725885
H  12.59630234912978785644 8.18618902224200439832 6.99740724216542364644
H  12.09116026182099901121 9.82660087332869025545 6.51927233583528931149
C  11.24556603751480921005 1.37200897806800048428 11.52935927194980791910
H  11.97369023344530702957 0.89002087366471771546 12.18599680184543565531
H  10.56199253041799579478 1.98162572607976850136 12.13023262850109773581
C  7.49283867648334478417 -1.15576093263356494134 9.69335215499631175362
H  7.30089127818886218790 -2.13701313301980988513 10.14149475636383535004
H  6.80368312486471715772 -0.41547013452060266303 10.11985509061629429084
C  5.60253708075807121958 -0.30259745739530163888 5.27201179686910492705
H  4.75451625992536541787 0.23921407195807908863 5.70324693276724925539
H  5.22950765877631340572 -1.10687442499753352365 4.63362627347736477645
C  8.70146296769989469055 2.01673424579636684228 1.93881822625954836070
H  8.55906117035892322065 1.35694133018451923434 1.08013888117951584178
H  8.50113901036225882990 3.04963301237094119855 1.63470808638394515810
C  13.15733132159645712989 3.23422933663815781458 3.51582150512409796761
H  12.84373159363519434351 4.28607303775610493091 3.52536498583704993592
H  13.96875917110064690974 3.10110402663513884391 2.79170488393761484502
C  14.41985120336686065912 3.62135098921172238207 8.21662116615800108832
H  14.46146882813235556853 4.71412128470008706671 8.15719399396236966027
H  15.37026468451822402983 3.24854053123411468107 8.60469303657876771751
N  6.42601161905627016324 1.95928188388924073848 4.72233966696656271012
N  7.23745802905468238464 2.56736023174527705493 3.84757449492449499218
C  6.42768460445117106872 0.64859163644309658636 4.46929719648707024504
C  7.27755800733274149650 0.39025092992722587582 3.39739777550284127727
H  7.49626008918060993125 -0.55552749688858060750 2.94151621726796630441
C  7.76082571406968924066 1.64358733966281267413 3.03551567598486471411
N  12.25161982847870945079 4.02906441060649367358 9.32763392681895275871
N  11.42497190223080139049 3.43705710443773737595 10.19880247468014822232
C  13.30308824595163486038 3.22791990752489343919 9.12480398732826358810
C  13.15064541651861418359 2.07310779027318803358 9.88528117534386296938
H  13.82322012108586051227 1.24084682713069982540 9.95458952835133281667
C  11.94301062930347612223 2.25953655672650244313 10.55243040591749448254
N  9.85729419277311968983 6.68787872777081560116 4.68732330497188787177
N  10.74237610311184099032 6.93577425676413383826 5.66541198837800408228
C  9.36756756468480844546 7.85250533107011960965 4.24908332279526845809
C  9.94360556032689579808 8.89173095898155274597 4.97182698267292799699
H  9.77162761100094101607 9.94354598594207317319 4.86020099312975339956
C  10.81495729996845511778 8.25754010856521603046 5.85147536831769166099
N  6.30695898472108051891 3.59827213315280181050 10.34415677629150742689
N  5.41302709549397054190 3.34894051428491401623 9.37362338096047587044
C  5.82021179882425698793 4.55800786768804400140 11.13622689084398942327
C  4.57887857878108484044 4.96355440460555197291 10.65750480592951099368
H  3.92760137794361563479 5.70595442314463419109 11.06812636174516661924
C  4.35888275414023418364 4.15287526658049355177 9.54943150095210668837
N  6.36111984393579366071 -0.88662193062208594085 6.35476648872350224906
N  7.23191100241717599317 -1.23801167751633389713 8.27845805542634316510
C  6.49666167299966179627 -0.34776382779028747194 7.57570476414956139877
C  7.00604050538334099940 -2.08891530342680109555 6.27927424697203484527
H  7.01605256163054047391 -2.68804882661788013820 5.39191021822258065299
C  7.55319385247935848327 -2.31567122227693822367 7.49713516988520556339
H  8.11588988546566980631 -3.15311282979991869269 7.85378710675789282192
N  8.83517070589736519537 -0.75235694082909887470 10.02730050298929853625
N  10.46747465451760383814 0.34452551963516953037 10.87353453344707254757
C  9.17946571937088684479 0.46050064198111773095 10.51585610091247069420
C  9.90302271029524661117 -1.60760305598139208172 10.07367710235888225156
H  9.85422058052510507764 -2.62731754299349518078 9.75263295936979801581
C  10.93539403011595823045 -0.91046378926970206180 10.60422088731465883882
H  11.93954981255958358588 -1.21540631400813303742 10.81621012640685108863
N  14.24018713612916897659 3.10409887468682477163 6.87733066620627120358
N  13.65592723192812130151 2.91011223036043809032 4.82704902299516547259
C  13.46382939541701517783 3.66179011658577646671 5.93547349733394824511
C  14.89872650386617181084 2.01405136528780781546 6.38306998713315820737
H  15.57107593948406254469 1.42508501044711088923 6.97222746202220466927
C  14.53535639416865343776 1.89209259531279583300 5.08469196484209184916
H  14.84856462225135764754 1.18566794080090209818 4.34422079748472977911
N  12.02906406609049483336 2.44452305713521411690 3.09137651409067615305
N  10.08503017498855314216 1.93222681316350630709 2.35455103130502862996
C  10.76173675031971299632 2.90489007700236268050 2.98471511421509028139
C  12.13183419231498838542 1.19393571611571003288 2.54376739393202555561
H  13.04813024822393430213 0.64328725368651529237 2.50434101270070019751
C  10.90079639745292894304 0.87025139934548167986 2.08328183106520903323
H  10.55839163242064770998 -0.01098936857430388159 1.58092908424534339673
N  7.01779904149323918716 7.85910470135401872938 3.58987583912626817551
N  5.08110035981395036231 7.15155362229133118035 4.16309310558425149651
C  6.31775508281510322917 6.73457430016782598869 3.81048344069985756022
C  6.24453668921640225875 8.96421794146785799740 3.80779766371773131794
H  6.61101633558220402875 9.96177174394298958759 3.68103770250884476667
C  5.01760093419445230012 8.51838966473569669802 4.16605079296865721261
H  4.12826655483134885571 9.06472780109637277235 4.40107427180310839532
N  3.61038394001450102522 6.06702409908368345270 5.74110207354922152945
N  3.24123787185697675994 5.08956352351767726816 7.60757510176407425462
C  3.85691979911744953213 4.92717395187867168715 6.42745227326321799666
C  2.85894529938808172886 6.92648371311407728967 6.49694198252928067916
H  2.53345474154842076331 7.88441692005664584997 6.14818784240377169681
C  2.63161878610684940583 6.30753839009952699257 7.68014543827053142167
H  2.08427177467863078419 6.63256445137489869524 8.54199095214795356412
N  7.30278420511498804757 6.22760136358602345297 12.09954234420417229501
N  8.89608698719033164082 7.59224578667979166369 11.67981035812138479457
C  8.58452794552572484577 6.27526389606957124556 11.71002346966056428812
C  6.80326437912629167215 7.48157037407961222897 12.29726209908649181557
H  5.79380369707443509952 7.65734764482375851458 12.60877449459258414777
C  7.81141506306655042380 8.34822226639443698559 12.03767631966992368575
H  7.83377563509716701162 9.41652714363929987940 12.09424588616518114748
N  10.39468056710228083261 8.69311812803148953321 10.14238627389700297954
N  11.09428600065139391972 9.02265505364536934962 8.14719093998524712674
C  11.02886838905949318246 8.09111915100127276901 9.11199527254080265948
C  10.06468074183037941793 9.98012087176593176707 9.81681566484545875539
H  9.56753702271172556948 10.64723176000886262216 10.48946368303648490894
C  10.50417270505315059381 10.18600537025880647946 8.55305064442687523751
H  10.45497184098967125010 11.05786888171778592493 7.93394060484706109548
215
-339.2031244725 (converged conformer of GOAT run)
N  4.26814274791938874642 8.44521302853315702919 9.83516132079904004115
H  4.73687327340591135538 7.54459686879867952314 9.87434684888443570117
O  3.02561929922936911908 9.89708068398170937030 11.08679496006071474312
O  3.83334909198211581938 7.92816472158044938112 11.92148008535347614156
C  3.64515661962796899687 8.85144823310903916536 10.93639673313034244018
C  4.45566972537361927209 9.22249164294967727074 8.62832685029818158284
H  4.23809242803953623024 10.26812412747547753611 8.86736194736585581211
H  3.73891798753374704489 8.89808233689276306677 7.86703705970493061272
C  5.89067943926742554339 9.04203325106009714318 8.12297293904450867785
H  6.56119383592525817761 9.13896558149450299879 8.97729068349918968295
H  6.11945430353832975356 9.85645355773509201924 7.43339736463534528355
C  6.09220484320281929769 7.68408629299429435378 7.44183231427816238579
H  5.49187022276468983506 6.93600025888635762783 7.95417946559050470512
H  5.74177344005005441119 7.74796294893475234744 6.41077830378078150630
C  7.54706905223887680734 7.21937063134617407201 7.47437229162081262501
H  8.18464401832153853888 7.93930384305387626398 6.95492780056039805459
H  7.87228865135709110490 7.17315972133605139760 8.51519064935861180743
C  7.70202945420184459380 5.82695263033989085955 6.86601831473843038367
H  7.76027208925560429975 5.88580053902279232148 5.77259865367518365531
H  6.82523099711914404963 5.22538524448037922099 7.12868191051035804406
C  8.92517863058393423614 5.09928063709799062053 7.39572786888768529678
H  9.84711730026794640480 5.65307741646675054881 7.13672620563021098405
H  8.84860511687190154362 5.04792250315289603435 8.49698892844530107027
C  9.02073060357635014839 3.68769025280940399014 6.85869704075077546435
H  9.12799468170413774715 3.72403836338693494667 5.74981880925609623034
H  8.08464309915352963287 3.15702405328110469185 7.10491899405020088665
C  10.17942988451931185523 2.90624545038378201411 7.44283877196743937077
H  10.05378998139673640821 2.85918538651168674392 8.53053630338656354581
H  11.12463727334882435116 3.44347500237256642919 7.21917085142957226651
C  10.26828883931992209000 1.48992295287220644084 6.89735674439043400241
H  9.33461004837801766598 0.96632343688685073957 7.11180422240499776620
H  10.39473926372219914072 1.52448332691748689172 5.80690847709968593904
C  11.42707681971630506723 0.71185068666853990038 7.51129391289963610490
H  11.30783283707323860767 0.67338404193944390030 8.59529434793767244116
H  12.37097578262585173547 1.22867482368794211922 7.30837477086037434759
C  3.21150411576795136170 8.08664792054983294634 13.18405999854243759728
H  2.84445859288074309745 9.11372396756161506914 13.29143065729571837608
H  3.98128983308794381912 7.89533109445638814350 13.93619496440376437363
C  3.52155495834901088870 3.54642546725698482035 12.99802223235267817358
C  2.70053040531403887314 3.14179498356771347289 11.94499124689594182769
H  2.78851827160420207008 2.14180769068463439098 11.55316718960091293411
C  1.73607919278319933198 3.97046796751962016714 11.40074016259787015315
H  1.08084461824294209009 3.61806933708568534414 10.61882932368731502493
C  1.59247059830753645571 5.25098050452905873442 11.90879969299566099039
C  2.41441344393222134812 5.67876031325069785538 12.96015971574048641912
C  3.36953244423928666151 4.84081053224303481386 13.49893906756834383032
H  3.96431416987381668449 5.19214707593720259382 14.32558934814559847837
C  0.66355703893613782185 6.31709726771195256845 11.57565554075021552194
C  0.89798731055307889903 7.39655361477607620202 12.43597253881863551328
C  2.05189548331552273908 7.09166475160445841652 13.35945445170977663452
H  1.73453211025047515648 7.14501422957100462696 14.40650462730402558975
C  -0.34654840627908622963 6.40289162881113860237 10.63257245040473719655
H  -0.55597153283969991122 5.58382215417776972544 9.96213579756505396290
C  -1.10505821543685822661 7.55835257360111256730 10.57100359131817768343
H  -1.89567441553161142309 7.61872982971451406797 9.83826332364188971269
C  -0.89140831167460721218 8.63791282554313966102 11.42950875228605411849
C  0.13056708425548269048 8.53980394042478074823 12.37266754206293484231
H  0.32948646917045998350 9.34945059725967198005 13.05764650379643398992
C  4.47109779245055971586 2.53080231906790054097 13.62062991425937497070
C  -1.77670661273496666155 9.87005629187612854025 11.30901560367594882450
C  5.34105877494896130742 3.13681929100121781318 14.72708692092010807073
H  5.92993747571290974463 3.96484949705876843495 14.34618544503058856776
H  6.01784409913190820873 2.37697909008279673060 15.11310899639637383984
H  4.73580770665105621475 3.48230090498057309745 15.56401472598331103825
C  5.40550002025500653247 1.90676893392089930046 12.57420442430667506528
H  5.88332599815599799342 1.03549739737671187001 13.01486003400937718766
H  6.17364631163215804577 2.63026059301207126850 12.29307317668500409980
H  4.85945102147993246433 1.59712792897438049522 11.68835389831018112261
C  3.60204203599677041936 1.42216214498078885597 14.24550073023610963219
H  4.22428174424168645373 0.70598190976898456128 14.77947323775863708306
H  3.03393615009534034499 0.88573843668220364478 13.49080189499561299726
H  2.89359707152755341042 1.84271253408565405252 14.95926290303087213829
C  -1.41158735935440748932 10.96258622915335223524 12.32019571395080959064
H  -2.07046377417268789856 11.81798123122985089140 12.18417132267992997186
H  -0.38742361452412943379 11.30138343787195687185 12.17531643002328323178
H  -1.53234415316345451430 10.61000349106658369180 13.34256775386268500938
C  -3.24024841803124719064 9.46723967730189031045 11.55050765470047835493
H  -3.88448599556130336197 10.34148781656074334023 11.48344295722195695930
H  -3.35382810292813804409 9.03388617272033656036 12.54267097395167596119
H  -3.57876302533518586557 8.73954013518321559673 10.81848197836756497736
C  -1.62725482739730598070 10.46359717003970501992 9.89931659043741873916
H  -2.23795381199519471949 11.35904565476575101002 9.80707216478189636177
H  -1.94296562189506705209 9.75689955064123282114 9.13805821796210437924
H  -0.58851866577043487894 10.73316344598460858606 9.71948557541706570362
C  11.52048721132177000470 -0.71507211073549203917 6.97601443410404620238
C  12.66712176476801943181 -1.49057674923244931620 7.61697723563941231362
H  11.66515891036762830879 -0.69534773616343859004 5.89111382238501235520
H  10.58352819419870094464 -1.24163565097336636711 7.16928494050098752410
H  12.53555827745674555729 -1.54665677098601506145 8.69536349027949917456
H  13.62182463025368583942 -1.00499458350906767379 7.41827162893775593488
H  12.72089495901368394470 -2.50581643331227077454 7.22777266567983378565
Ag 7.62216074829440959348 3.65040570922532303655 3.50096024310414843939
Ag 5.87281648338289397060 2.75177559375189595414 5.76057402514854111075
Ag 6.56518686450130317667 1.71565258252095897973 8.62240535290294651816
Ag 8.41603586678008852573 2.84092264726114063222 10.78248031264277884134
Ag 10.15048950348243117503 5.33290404654868677170 10.58904468648919028340
Ag 12.08526119461567560620 6.29327728350240178656 8.46120753020587024196
Ag 12.52769901677957342656 4.99363308222815138748 5.81901930768091624202
Ag 10.57527995204482706981 3.80012264227272389405 3.68775802506739314168
C  8.74610534335147704610 6.68758140397478850758 2.30442242096890126390
H  8.84296111496218451009 7.47466365227102258473 1.55294994935716790252
H  8.96248193414169236348 5.72081229273979730010 1.83635586511461479375
C  4.35678963438171962252 5.15944500953067919369 3.83881453550407236719
H  3.48760463735212944414 5.47968914208127610976 3.25467201031622188623
H  4.62346340422625523559 4.12904009319420151058 3.56617030691824155042
C  3.73691535649817607734 3.85647439531891267350 8.51080818010961515085
H  3.83409522701801197542 2.79212125679558331726 8.26357524747972860268
H  2.79598124854485252655 4.02869124647931808880 9.03320251886160185961
C  6.81572149489792966648 5.89345576738500653846 12.03215550001730349550
H  6.02470758455861155056 6.25238982332406134645 12.69107537447285061205
H  7.48500426804566121319 5.22186004122834734886 12.58219550874254011319
C  10.48856109842171591140 8.72982579719125340034 10.47037629623792476252
H  11.23065806876903138800 7.95451258219600987331 10.70720682196411033260
H  10.73414767286448068262 9.64829165903083563194 11.01421809827090214640
C  11.94097945187857234828 8.59404391519245791642 5.80432421916203278300
H  12.84837994670407823605 8.04204876353843189918 6.07528833208295715451
H  12.22645604507516381432 9.50850283862014933334 5.27914207116933820174
C  11.67637712747050571238 2.29688049862969156933 11.97627121507090564023
H  12.40766169229088333736 1.99709726539316001492 12.73140739240587038239
H  10.96621863586995360151 3.00151015750792993231 12.41987302844425578030
C  8.03688341194200361883 -0.68870384813664209389 10.66397297003497079970
H  7.85385922883145681794 -1.56462370238629677743 11.29533320601832357966
H  7.31074831595082841318 0.10172847965770603906 10.90076026145567666958
C  6.39593909734924448429 -0.79020393164124502761 6.06309595608454010573
H  5.54968947131591505695 -0.14787878430283729614 6.32801816368623448739
H  6.02249223358472818290 -1.71549324899402577671 5.61713098494558504825
C  9.56049335970763181081 0.63400407889066912048 2.31225122643635305764
H  9.48877010317139379936 -0.25899779995782523656 1.68802288461004934561
H  9.31571362709924954970 1.51210703152948955363 1.70510530528992987342
C  13.79610034147544439520 2.56258785832652691283 3.78029815346287811906
H  13.37765093518629555547 3.56294687329503734219 3.61129063984984988167
H  14.65187373145360538729 2.40963690750618342307 3.11233443937766551812
C  14.90172510644116243839 3.89225018583554405183 8.34585178950841388712
H  14.92612747821682006588 4.95247923935309231069 8.07220018416292184327
H  15.84646908738425707952 3.62767574437042528146 8.82587229586788346580
N  7.24578184410280456973 1.26135453035119438070 4.99200250577436754895
N  8.06865997003752433159 1.64034459980492330899 4.00623067778873043210
C  7.25437846814202291768 -0.06834098389767540027 5.07591867863984091969
C  8.12370849227732882980 -0.58091024265219282086 4.11477632818180261154
H  8.35734369431652446281 -1.60748472281445575760 3.90735836574683315092
C  8.60769225566822271389 0.54467345615320805763 3.45675449559602476768
N  12.66731471045037515921 4.42265018600423243100 9.24953839665722199470
N  11.82349137051378740182 4.00222550244738251024 10.19951280227664369704
C  13.76259617849731142769 3.65438728086504305281 9.27934533133979222441
C  13.62108684672762137780 2.69854440301603970553 10.27971776049598950920
H  14.32709882216434849056 1.94217705838830223541 10.56411130525893149468
C  12.37302511308758745656 2.96903686555555701432 10.83788528375728965614
N  10.30999214439610156546 5.90014896855417703136 4.05166519852713857830
N  11.15459097896534501615 6.40249751923823673394 4.97025109333642234333
C  9.72730189251493015945 6.91773485608984017858 3.40749054724295508123
C  10.19813546546825477890 8.11839469899150323329 3.92695219557917774011
H  9.93864571259354789845 9.11171392087003439997 3.62265798456158361063
C  11.10343371421063807247 7.73847853795314932768 4.91095993060286950538
N  6.87827210118662790705 4.19816732540026826825 10.23268926452292326701
N  6.06328378104615772770 3.65791368735811150970 9.31307107368275133297
C  6.20245350272752382637 5.14321909770626994884 10.89715292397146129133
C  4.90912368592950443258 5.22098316096013626009 10.39301089250364107386
H  4.10202041635732150837 5.82407775587405840412 10.75010960667875536956
C  4.87102330724739296386 4.25564678580503397143 9.39375754128944429056
N  7.10499632082512455611 -1.11897603636153775142 7.27882289349520483768
N  7.85076605457758081030 -1.06666275843316427085 9.28552542146275960988
C  7.16022669414808099475 -0.34716298337211082270 8.37524157195692353639
C  7.75791616432016351013 -2.30206680636590199640 7.48658354868286046724
H  7.82902153262776057119 -3.06739280084931564829 6.74052565043228568697
C  8.22684870479826280132 -2.27182705670478046756 8.75731812098249839948
H  8.77019413496014266229 -3.01382309525633118596 9.30490438385856322157
N  9.35537133525118491661 -0.17960419959980100657 10.95101100570597552064
N  10.93972372573291629294 1.12706557975212140477 11.55632468837180582000
C  9.64793482293704407482 1.11595344304222265919 11.19245120126829107221
C  10.45651311794628490759 -0.96562666347863768124 11.15858180230043572578
H  10.45398129811120924160 -2.02946896190417103156 11.04152173350708210364
C  11.45960608253994195138 -0.13750242174037730081 11.53662925934037275510
H  12.47544808024824192216 -0.35327701224478236242 11.79988241797746084671
N  14.77913772545201354092 3.11906388534316336703 7.12734636319869174770
N  14.25968726780417483724 2.50692901864947348400 5.14233542932781340085
C  14.00882977505249726846 3.45090136898079613559 6.07930357708653268389
C  15.49170552144657975191 1.98203937657002526862 6.86698968715920621264
H  16.16908438072483278347 1.54922876266331188688 7.57407193908688114448
C  15.17016274557813204638 1.59550457316134686181 5.61070048070248894589
H  15.52470556091256170816 0.77066757377441996724 5.02941056144824116814
N  12.77818551731904150870 1.59949754510661357187 3.45253396586205596464
N  10.93128914030335963048 0.76616284096489462030 2.76106891735372794727
C  11.47813934076835096221 1.90030534327931110994 3.22530761212988714703
C  13.02900569027604049666 0.28831494335321039557 3.13954416314206596894
H  13.99629102054873008854 -0.15996483899094826597 3.22726591147061014908
C  11.85855394926288752799 -0.23635608396066842829 2.70839389876883185337
H  11.62575779093061001390 -1.22295312046764426128 2.36425177429394128836
N  7.38380153188802079711 6.66732770625610626780 2.78264328213880940410
N  5.47565185681093602454 6.00698828374088922288 3.49442654137186270447
C  6.71983376712891722349 5.57323179362550025218 3.19610049798797657417
C  6.57837399905316821958 7.77092839352072140002 2.82987857424520417027
H  6.91485889093427275043 8.74296401863715288982 2.53442705805656220974
C  5.37099496654240038396 7.35235315626279284373 3.27651578149135147555
H  4.46761507914456323931 7.90302132543590296621 3.43544610030926644839
N  4.01713614708359756378 5.18970736165729729095 5.23486866638275039065
N  3.72318172667176927604 4.60108607092142918304 7.27236860830776166154
C  4.37127076376439660521 4.25610901681755038339 6.15013782424776955793
C  3.16455084998182822886 6.10418304458813132385 5.79111271743820754665
H  2.74366432703587559416 6.92071324867631965105 5.24247859130801785454
C  2.98426690858646104232 5.73070311853940239644 7.08075577922052268320
H  2.38960770329067351270 6.17502714660796669932 7.85301165260154387937
N  7.59510636454433729625 7.03024229527471078427 11.59173915912405306017
N  9.19528152758850048087 8.27164850040611199233 10.89467680284785799927
C  8.84375449458225482147 6.97985523669733076702 11.10389189764576478581
C  7.16456514864914240093 8.31942904555903872676 11.69051372977810387965
H  6.19485170343542979055 8.58012035398907180195 12.05914797037517516287
C  8.17368764651302726065 9.10958392989044796195 11.25255717058494298044
H  8.24097496559999598276 10.17590854568922864587 11.19101404295408919154
N  10.57589979257236301180 8.99761133489855424727 9.05286836070752798378
N  11.25124670252525582725 8.95576205358730348394 7.02131328403994192655
C  11.28178880380344040191 8.25764078229175524370 8.16943193341113627071
C  10.10505695042352236612 10.13531698968422034568 8.45799898741879552233
H  9.52452423538350245735 10.87016474941964716550 8.97471540559261526937
C  10.52809227120729573812 10.10626144829859285323 7.17265111365356933248
H  10.38723165306615037196 10.80804816106777010987 6.37685756953786420098
215
-339.2026768370 (converged conformer of GOAT run)
N  4.37465493491084256306 8.35659511277366640059 9.77722320535810851538
H  4.79487742899485702708 7.43724692116767016614 9.87278597231407850643
O  3.18157893571300487423 9.93783495406369610237 10.91210350733596001760
O  3.83294203272135902694 7.96967294548284854727 11.87121738352894695367
C  3.74172239511210813490 8.85185150267464493368 10.83432385624764648924
C  4.66011008149123640010 9.07455660233840610829 8.55222030176595104933
H  4.47441828920552708837 10.13651871157435024884 8.73879405750182414181
H  3.97193720437691588643 8.74436948563953109215 7.76834620962705901803
C  6.11040408524819245173 8.81494901191248381167 8.13432241660072818945
H  6.74085903963898580571 8.92339483922636489410 9.01716734627154892223
H  6.40871616329509841137 9.58526870332457825441 7.42133425269690150117
C  6.28247661014461122875 7.42128286324594110823 7.52580872685542878742
H  5.67973637919857132772 6.71117167191069619037 8.08714844492360107608
H  5.91911052504034884691 7.43676202872141445255 6.49791485801585633197
C  7.72871327435961319452 6.93392969009154391813 7.55686548375807554123
H  8.37311647975996287130 7.62437248507818043919 7.00777943011360626713
H  8.07079882507499846156 6.90731715445125260544 8.59450258067267824913
C  7.84633167295590805423 5.52575589122371368944 6.98235024609913423888
H  7.86664997439046942418 5.55737846838655524806 5.88313872041411300984
H  6.97332035864104771150 4.93796967669155151270 7.29171398696636252623
C  9.08028233406975537889 4.80102268771577200823 7.48383433279463350374
H  9.99367154521263678646 5.37248418231728397387 7.21982283627537846371
H  9.01750863980611860882 4.72990803590129171852 8.58641037062136724956
C  9.18700548711288078607 3.40206194225789726460 6.91774712442252059930
H  9.27141376127496563697 3.46726844874548234543 5.80903034975597432066
H  8.26145969929613954719 2.85464004969990448046 7.16486387893060072685
C  10.36849652033394164619 2.62191982895480890647 7.45856326162317451178
H  10.27791399157874785431 2.55879529948443984466 8.54855771165786215704
H  11.29961891272527196861 3.16306446142506114683 7.21489770064340341094
C  10.43835163869382398616 1.21469739542360777307 6.88306169738048456708
H  9.51296798183902758694 0.68607646498167573768 7.12032340785849093834
H  10.52004431059224920375 1.26825700806978636237 5.79137397001764320237
C  11.61812313692473708215 0.41923490773119453934 7.43339366219671937586
H  11.55197574788273939816 0.36871459847984855429 8.52178454769552651271
H  12.55736531332702909936 0.92653940979674853651 7.19146927162798554889
C  3.16257115348928774523 8.23772445134309094783 13.08892403808563642542
H  2.83902528092005645988 9.28463006095541487639 13.11149884184239589047
H  3.88585818073194255717 8.06379734796570701860 13.89010551369286616818
C  3.30413340278766654023 3.70057895111722601200 13.19194568670777734098
C  2.50301719824287260963 3.25376292241566433816 12.14071803792436199387
H  2.57142575514046534124 2.22751043352893818295 11.81785055001389039830
C  1.58892451836348147509 4.07679737328888336378 11.50712169351968228170
H  0.95032471343060898050 3.69391986723807175252 10.72540447115406436751
C  1.47586061855170225243 5.39338185829615746059 11.92318229912325477926
C  2.27257801226104838577 5.85957058609514547243 12.97739746854392173248
C  3.17834058657690476934 5.02819870822364567431 13.60414420040239669163
H  3.75781167947173821986 5.41377908495032844627 14.42636347622584125361
C  0.60362878542853426467 6.46937371447085940446 11.48385267846131441161
C  0.85036225614315696930 7.59488343522195918922 12.27964948738788208971
C  1.95169089691174146850 7.30748626203175533078 13.27023984241370158088
H  1.59140029122565263009 7.43992237420448798701 14.29617305753573575089
C  -0.36871080711512771444 6.52911239288924960533 10.49953589281260768473
H  -0.58450256417558765776 5.67630386513671680859 9.87459192178205213963
C  -1.08173754289885337698 7.70336155569304281698 10.33747592153657990366
H  -1.84575703986051209426 7.74127598904617109099 9.57568750839200433234
C  -0.85838797261125776572 8.82815064407444438643 11.13302915587051167279
C  0.12970504801821292062 8.75813185562463303313 12.11405190585869817710
H  0.33539994590531740926 9.60301591203852566991 12.75274266954390967044
C  4.22391580222372375886 2.70730004997217044149 13.88943976953352432702
C  -1.70590134603103749100 10.07260570026451418357 10.91206613492847665725
C  5.06058359436148741395 3.35539587508314607334 14.99801809646020700484
H  5.68225352382728843281 4.15200646079455104598 14.60194060519795300479
H  5.70831787423361802780 2.60586004075194077600 15.44914286458033814142
H  4.42760058743464313125 3.75289344275207081836 15.78997971258662502692
C  5.18561985571423278429 2.05494849126314926835 12.88616694906829707179
H  4.64611904438691958319 1.61335421099884568363 12.05490874067064943631
H  5.74505362359590154853 1.27173448704118063901 13.39272184260073927931
H  5.88055413558767003934 2.80060310225107578219 12.50888433599942928254
C  3.33979032349253923684 1.62235604306617053894 14.53120685933695810377
H  3.95025801596691827910 0.91851629341326868072 15.09445433899140454059
H  2.78014442020804963818 1.06610060157304387118 13.78448035676757399415
H  2.62354232083256988517 2.06838799570734854782 15.22117456033606686105
C  -3.18350634950675015489 9.71966414072388573686 11.14719928251232872185
H  -3.80390276978140207120 10.60464369435311837719 11.02146992324802710073
H  -3.32584738135252777624 9.34329587025617769314 12.15871715728420099367
H  -3.52770815003190207904 8.96203669672279801262 10.44898527851716707460
C  -1.51307798807589932721 10.56985271209350329968 9.47114462889751429486
H  -1.81110414781329964740 9.81592120162732584276 8.74901114539669677583
H  -0.46812633775121703650 10.82221968410340373623 9.30473227164805294365
H  -2.11500739918389868421 11.46015562407903942699 9.30258522985729463528
C  -1.33410571311506132020 11.21895873197327375692 11.85917456110424694771
H  -1.95993866088605273035 12.08345663911703127269 11.64623648241202502618
H  -0.29558108617285050457 11.51511238029235428826 11.72492488613142214149
H  -1.49599629436156789097 10.93986113271063587149 12.89847090674272322985
C  11.66612206623738678957 -1.00247587237916224723 6.87725117472694513765
C  12.81334541022637907304 -1.81452078653419590637 7.47031832363507586336
H  11.77702201027835471336 -0.96850392365697857144 5.78925141325189507313
H  10.72364977027649501906 -1.51105265003580768735 7.09282683187960749649
H  12.71362427547440354658 -1.88719433346560006015 8.55113291640865647025
H  13.77257117892501270262 -1.34844195952606948907 7.25046090032490031518
H  12.83078161825507024218 -2.82344211366270592123 7.06192196432680141527
Ag 7.41881510269786215162 3.71337844054200516553 3.63514681882035617377
Ag 5.72710205276392425588 2.71610846920066961729 5.92143731221077107563
Ag 6.61495019410735807242 1.64944944390965408942 8.71118762779709143729
Ag 8.57172675391497129738 2.75371312183290228859 10.81185954872147547690
Ag 10.29233478127795109458 5.27820931764667822250 10.63887718792716086114
Ag 12.08579232640914113972 6.30975554692276396906 8.41503185779000695277
Ag 12.44734341181777814711 5.06696655704408893683 5.72311567195811310427
Ag 10.39737541007832888340 3.90133981538094598562 3.68153633244588274209
C  8.52439811288459381444 6.78820848729278658595 2.41354950780001953348
H  8.59295620101735657670 7.58551085293350446648 1.67003752432274943374
H  8.73050300143021296151 5.82823554912293051444 1.92684737315726728468
C  4.20062463303945943238 5.22510614453139332625 4.09575098721147856651
H  3.30262933567125616108 5.55399210112145702567 3.56184951436374408473
H  4.45170511364783383357 4.19886930213410902724 3.79474294419336555251
C  3.75179719817762258316 3.82779664743215519707 8.76148339398828923663
H  3.81362840630226829219 2.76772348235077902956 8.48886644736220752350
H  2.83418941734723528469 4.00881517175246937512 9.32201686715957222873
C  6.99570125908676221371 5.76120779698749174713 12.18766493048709520508
H  6.24438584425560083702 6.10260795707094327867 12.90086834702104567896
H  7.70446100135116207497 5.09082000516010069191 12.68645598976090127508
C  10.54379574978759492865 8.69878889986689962655 10.52639212681844682606
H  11.30709863676361948137 7.93583194737537311880 10.73311984917551242802
H  10.77861433506608079824 9.61109881307653068916 11.08507368713122609449
C  11.84335253912923846542 8.66831062569418620001 5.81151162664880427400
H  12.76508518865450803048 8.11919870059219306313 6.03556943586985461536
H  12.09931138623043622715 9.59329911897040688018 5.28999402882026892314
C  11.91436212006623662774 2.23901534680677594125 11.87301889441834745753
H  12.68350254607948457419 1.92834448228777866063 12.58492211427296503246
H  11.21967840795497117767 2.92523772963964168170 12.36723548422912166700
C  8.24454545822805329180 -0.74220962683003488536 10.64502841254359566392
H  8.08981568712796317300 -1.62257961315701670912 11.27812797712273962247
H  7.52964958163292674698 0.04489201059775105307 10.92258430207398589573
C  6.34502916306440312155 -0.84168544154497393350 6.14583599452440054733
H  5.49317896972770025599 -0.23324314785649225001 6.46604765604582176763
H  5.97958524107039046669 -1.77100646330850963750 5.70191900453925448744
C  9.30148578408840798204 0.76730599910168351130 2.30071048753661333564
H  9.20201499462509886484 -0.09288118626656149956 1.63512083634406302224
H  9.03122964685770490689 1.67560282970433371830 1.75179778234426208883
C  13.61787355821387102139 2.64057020060796654448 3.58940277125706419525
H  13.20467459046959035618 3.64590495564831362785 3.43769578308657486332
H  14.44094998166561794051 2.47543967685667309908 2.88444766238431959948
C  14.92347316812476165637 3.94544198449739003109 8.10960605078227736442
H  14.91166688068778611864 5.00831697853281987420 7.84612046469206791954
H  15.89755799749035247714 3.69529333588186803539 8.53563357391656296613
N  7.08710554097726141975 1.25835671867172749216 5.08968063950715521315
N  7.85790903110312122237 1.68407596372172552179 4.08208481327354721913
C  7.13246682824933397882 -0.07288867986643587926 5.13578075890572272044
C  7.97114937381216037693 -0.53678323501591496125 4.12433247937793279192
H  8.21953934966876076373 -1.55177343662320055273 3.87951091697616234910
C  8.39925863337704825540 0.61933093640592673523 3.47958682682591113888
N  12.73493291863063525682 4.42798945428373080802 9.14140648044192793975
N  11.94837091258980521502 3.97936762114529996026 10.12636408295533207991
C  13.84066562793004706577 3.67640369248437748340 9.10023342589201433839
C  13.76585649795476307133 2.70114590300518830901 10.08953731048487689748
H  14.49564675043628980688 1.95029351384462934504 10.32399262738899636815
C  12.54563445031837431998 2.94379323092383593519 10.71697518609981081283
N  10.14534215981354847713 5.98934682799155826416 4.10124431394038246879
N  11.02415307180081072147 6.48409327236208810064 4.99059926891770810897
C  9.54038166375924845397 7.01138342881898957160 3.48608692320065394199
C  10.03122064490404419246 8.20817236271318861895 3.99625944007573075112
H  9.76184993511291310142 9.20399985845194379408 3.70912741688571223619
C  10.97263454135391569366 7.82051503860727237338 4.94269372838216813904
N  6.95396162651022198276 4.06327025198967106689 10.39060138026342805517
N  6.09667378716834562624 3.55184149190006959174 9.49255796409755703280
C  6.32401284024333953937 5.02242410896012003718 11.07959131248514772494
C  5.01931059860786543680 5.14044217713979012530 10.61548046174947401710
H  4.24596333808763937157 5.77289275734147189212 10.99680036721268905353
C  4.92420037375962671433 4.18190027907297512400 9.61299157957856742485
N  7.12687528003125425613 -1.16810590981432049773 7.31729974188859166873
N  7.99267542774162098596 -1.11097558569094445602 9.27496357783539160380
C  7.24096289424537520318 -0.39650982923020894333 8.40912349131271952274
C  7.80367565072021118766 -2.34436299146854487674 7.48214183249674391618
H  7.83738995247508984932 -3.10696022872090349409 6.73073478528245949803
C  8.34881849250100316340 -2.31174418176588325480 8.72175227907357175638
H  8.93259074626463345226 -3.04811526005512245519 9.23403366857284702007
N  9.57266056492625239116 -0.23255565106787390306 10.88027302272915441961
N  11.16965265425704778579 1.07138612368107777328 11.45910422160311803452
C  9.86693035224182324328 1.06010263413960004186 11.13786830393442350839
C  10.68421320120506834428 -1.01632634352982353931 11.03630519879122040550
H  10.68290091003646935519 -2.07756321836320978491 10.89777284445338700891
C  11.69476485953956412800 -0.18948620272105642925 11.39685891031777309479
H  12.71986078765737815388 -0.40484186098851449032 11.62163038504847456522
N  14.74980707291587300745 3.18112345524960948850 6.89213215402026335710
N  14.14189981272135732127 2.57955624815617490242 4.92921921358746217834
C  13.93436144006649968219 3.51871669724064961571 5.88095665088417085542
C  15.44981434704220646381 2.04557726923129390428 6.59418122961976038710
H  16.15782885728388507118 1.60822820300871693888 7.26780087331891166968
C  15.07116215432507289052 1.66533295329721564570 5.35173606163604986818
H  15.39895320755457674977 0.84275969015222429448 4.75158560941889795970
N  12.57426703498255626812 1.68952646607202350282 3.30946351069683508683
N  10.68993480780800453545 0.88007888407123369134 2.69541679718291860013
C  11.26928472285324822622 2.00574049089337780316 3.14002132749356199781
C  12.79588893046202713322 0.37678881973442557296 2.98272095585346974644
H  13.76056781179545218663 -0.08330931192689305931 3.02848454641477093929
C  11.60194113518662284434 -0.13334733907259543884 2.60080888473203941658
H  11.34306276956760584085 -1.11593415662004158406 2.26357852329232578370
N  7.17825152790918252776 6.75426033650145640763 2.93530965401500143486
N  5.30023088383043905480 6.07844327993991839776 3.70936155525881527950
C  6.53613596450355061052 5.65397514134870871061 3.36521620334379001349
C  6.36768449290161164811 7.85186406358830701890 3.01379517453011391837
H  6.68652007983697327376 8.82781546388655513624 2.71172203523276511561
C  5.17917389858046028905 7.42407319408794208471 3.50052933051227199712
H  4.27858453345198874729 7.96824897814532917550 3.69327601399907035074
N  3.93235489507740654247 5.23262985135100588963 5.50846257618363743802
N  3.71195394498941277917 4.60291902040509359750 7.54279811950333822779
C  4.29260789369163120455 4.26281535130408961720 6.38242284876200294264
C  3.14377811455386613204 6.16392568889033931612 6.12731180943429620811
H  2.72895506228497453094 7.00988528216971040763 5.62001866182306919484
C  3.01066311033762801230 5.76528668375924446821 7.41519467276926480537
H  2.47044237425980561795 6.21175316643333097488 8.22553188867449414090
N  7.72843970662248747061 6.91359978637777494725 11.71136837118473650321
N  9.27025177729027838325 8.19982516967876939873 10.96783779671405767431
C  8.97062592626967081344 6.89973473199647102660 11.20412449694078205198
C  7.24847316419020781808 8.18705467690622512578 11.78884130408916774968
H  6.27126974836886041942 8.41594185059251564951 12.16008495481132101190
C  8.22224274219929895935 9.00538732586511514455 11.32348194592681345227
H  8.24767356433836162921 10.07204719237637391416 11.24110384107753901617
N  10.59364623477371303295 8.99977964802939922606 9.11451778820141278459
N  11.20158629841830588703 9.00492387767885560379 7.06161759220834728268
C  11.26704961314659136917 8.27894854139173119734 8.19042306729755154038
C  10.10833173577904453566 10.15307148229867806322 8.56271989928628585176
H  9.55187547255626157039 10.87947056209021567952 9.11650449413522423470
C  10.48911929757538885610 10.15356864921223234433 7.26395299168806563017
H  10.32419646420325598513 10.87508545900566048203 6.49083757155907825620
215
-339.2022557926 (converged conformer of GOAT run)
N  4.43381120578003429245 8.35926762144060475634 9.75016339150456268214
H  4.85882057211390083751 7.44289283208900798172 9.85658021672253781276
O  3.17890772552150036034 9.91752039665388451795 10.85177694901727285526
O  3.85522552243697713692 7.96765589953604802531 11.83165096078311506744
C  3.76563181965259907713 8.84468871969423275914 10.79045360106496431740
C  4.73060704193932846096 9.06997569792921254361 8.52342206745206709684
H  4.56751034290243929092 10.13618830292156047790 8.70699016186592089639
H  4.03455218824045669379 8.75384734957381027698 7.73998987311462194327
C  6.17457106258452181891 8.77692093966050990161 8.10602618379557071648
H  6.80561244817021826492 8.86766000978883894845 8.99019291155388700076
H  6.49272981650389446884 9.54170887858534655379 7.39594074880037677389
C  6.31615853008046723716 7.38080697257885098850 7.49356375810885921851
H  5.67027707046485218711 6.68920306081574089774 8.02952936279063678171
H  5.98480251713148359016 7.41397708055645310310 6.45483523967251571207
C  7.74327703840218095621 6.84276163263083425647 7.56545983670836896806
H  8.42853121575008934485 7.51668526817140403296 7.04614517970285714199
H  8.05011531594207774276 6.78848306904935228090 8.61334431623506979747
C  7.83177713934944907948 5.44088660399253765121 6.97346739598134757188
H  7.84548640172997302500 5.48894583957631798654 5.87324349526271749511
H  6.94687960560571404756 4.86771413165009114721 7.27905306773426019618
C  9.05379029913465771529 4.68130174753238303964 7.45244902708750611708
H  9.97640276910905221541 5.23681243449837463544 7.18601910542594080056
H  9.00293408684848550649 4.59056992605090652404 8.55333756196134586958
C  9.11899014270967001039 3.29441208130923346431 6.85239974215671043822
H  9.14458021167495971326 3.39411749215376357114 5.74460511829595787958
H  8.20334498227643749146 2.74771928279105015491 7.13340364376925339940
C  10.32253515310612534961 2.48412070096537984654 7.29597773369428548307
H  10.28196701815632252419 2.35681168645073624290 8.38056220926111805625
H  11.24017275626438028269 3.04239864107218771494 7.03786819486579418026
C  10.35801042019143025641 1.12469907175930172727 6.60720357156365700746
H  9.53025526930049338148 0.51118179614540881772 6.96594612751721786736
H  10.21649193502606323136 1.27636396176817434878 5.53172803901219189981
C  11.66714146443287702937 0.36266055968063426462 6.80374487147905870899
H  12.50656810645702776696 0.99755123532527845143 6.50978644347601065334
H  11.68310230949500549968 -0.51303984657476231490 6.14555000674213758316
C  3.16739518260842967123 8.22573993950424586785 13.04222493120216341822
H  2.80744505086717399678 9.26078458230722034727 13.04989028778340554027
H  3.89029974591314875454 8.08764210215833401207 13.85077571693566511613
C  3.46043696279149193273 3.69223707453991067950 13.26175935233850466943
C  2.65968124010159456816 3.18093745018628837329 12.23986671057896380432
H  2.74930658374503966712 2.14400519673803202636 11.95890156708543017317
C  1.71723289451158045438 3.95247346984766645406 11.58455911018369199894
H  1.08009462624812435649 3.51955509877545180686 10.82839823946271984312
C  1.57455276944185662558 5.28213886129528642499 11.94600223320928300552
C  2.35913604237063267988 5.80979947908179372718 12.98037180567218840110
C  3.29380250823208164945 5.02866420444836847992 13.62952263418284104546
H  3.86546886631976160942 5.45912958524200675470 14.43480476977442350517
C  0.68127044503991651681 6.31895413696120833436 11.45830717201222626045
C  0.89288597452159290668 7.47943601559705406601 12.21299523776593076718
C  1.98921473963649475536 7.25552585104981684339 13.22581105857067029774
H  1.60730281477750924779 7.40035588997142124157 14.24247688327024796706
C  -0.27387183276335846926 6.32057003798454353216 10.45538452174740839951
H  -0.45959042795637916612 5.44074087814872164870 9.85854158834159832736
C  -1.00879531277290812596 7.47236174096445182613 10.23773116723480036683
H  -1.75899763353818716638 7.46591144743358547942 9.46140788777768726447
C  -0.82244852524452749520 8.63097557898007217148 10.99318371179711739671
C  0.15044531644806813375 8.61965274803119108071 11.99174613099584441045
H  0.32833663441621752099 9.49335288851907144192 12.59936178348570123831
C  4.41847917360567521428 2.75464159816311360274 13.98537793972158738143
C  -1.68852369788923351024 9.84923331925169520673 10.70754344764445420424
C  5.35439956431481345334 2.04831434005795953723 12.99416422203120902168
H  4.79373385479294267242 1.55526377443415508850 12.20705576792698465738
H  5.93066814200866954110 1.29774228698973681517 13.53020200849295662238
H  6.03522181778456889845 2.77242107983578778274 12.55132625818885472313
C  3.56799461584227151079 1.70268436292594049775 14.72150130601197126623
H  2.87222726898474522983 2.18304803966400795545 15.40930762563154132749
H  4.20416266110207015316 1.03721823366058663041 15.30265201064873004100
H  2.98708450992293172988 1.10033359445260181531 14.02843216162904482758
C  5.28553618594345486770 3.47689365440619724268 15.02242405721121443207
H  5.97121975574800956110 2.76578032475572488380 15.47938604549869268112
H  4.67770101986916486680 3.89708562497377242195 15.82243689532675645637
H  5.86630749151074581960 4.26791703790572540811 14.56049094274040811570
C  -1.36257493383599648240 11.03561024352088004719 11.62158067499871094697
H  -2.00245226914369833793 11.87777972610774313011 11.36545680446660711027
H  -0.32811389809600921552 11.35084667126115576252 11.49918531970549651078
H  -1.54094105396364522420 10.78888451194052677806 12.66638704392109637809
C  -3.16470074467286988096 9.47597273479182788947 10.91890171389656671863
H  -3.32545243768894405179 9.13277333402096047621 11.93943437433502552381
H  -3.47748165029761135969 8.68782154990364929859 10.23998871481828487617
H  -3.79801527477466560612 10.34383747545479081964 10.74680833538614344036
C  -1.46867902862586330315 10.29892026413813432839 9.25479780161494502977
H  -0.42593459430214153372 10.57158670073141770729 9.10741544758720067421
H  -2.08699067897674961358 11.16731005939655574366 9.03812461242228337710
H  -1.72877190795261181933 9.51197921762726217310 8.55355855144918564292
C  11.88129332867724841094 -0.10320644711200355204 8.24065257358484082317
C  13.17785855163996799888 -0.89071248655989432308 8.39410032669189121179
H  11.04550797597942768391 -0.73694760313770313331 8.54017137599234921197
H  11.91727067906883874571 0.76402012398338303711 8.89888343787156799181
H  13.18011229664578642939 -1.77261518286957642232 7.75425749786508688999
H  13.31482886279960986542 -1.22290026506762572467 9.42121060313180791468
H  14.03680617524622675774 -0.27982496044875126984 8.11889486465388898750
Ag 7.36043851375630531209 3.75073150286091205885 3.60471637203952965933
Ag 5.66701516615054501358 2.74264671395126313769 5.89566687638403763572
Ag 6.50427857281237375986 1.64871057155884326306 8.68910219556896912252
Ag 8.47176345664118635170 2.74584956574471839019 10.74348247013861445964
Ag 10.22592982383267390389 5.23810364268338357618 10.60007806942035735176
Ag 12.02997829110440797251 6.23767612180708130865 8.38493898454967379053
Ag 12.36980750151325025854 5.01096361946187585090 5.69413799025796496522
Ag 10.34366330223766716756 3.93949667691381533174 3.60496432786831899620
C  8.48153546831850491117 6.85267773249910661093 2.39906251228585887247
H  8.55339369865513532432 7.67083118093312599228 1.67901030720826316411
H  8.68471944487506775090 5.90686160073238575308 1.88367053803056805350
C  4.15876570682621782282 5.25279114350552234214 4.04622391863669683687
H  3.26427541124095155212 5.57172541320309999691 3.50034261497881971081
H  4.42331659442105262769 4.22882182490515923234 3.74964579631941319349
C  3.65843274535115048351 3.86166937171667035145 8.70810911461257930455
H  3.70991608441032294508 2.80071611520059438050 8.43741689277254636181
H  2.74058193454629961394 4.05392705669586472794 9.26406907560311054795
C  6.92917063294658763795 5.76129695671169539395 12.13142404673650887048
H  6.17681325096759792359 6.11045152594073126551 12.83976744610128939428
H  7.62214228167122165303 5.07470383379161837922 12.63064596522803384460
C  10.54649678305356985675 8.65549117568645343113 10.53909509371122865673
H  11.29759282628447181196 7.87974765277319377788 10.74207757182074907121
H  10.79419051285505837257 9.56113729274985857387 11.10267760130939151964
C  11.83767697056261525290 8.62176503285996531645 5.82124550608151025699
H  12.74444357153884510581 8.04627176262461851763 6.03986971598524569060
H  12.11784888088087441815 9.54384881959010300534 5.30693395744970075611
C  11.81597984389892275203 2.27084853644890749536 11.89995886302134842083
H  12.59551995445055183609 1.99631186810252225783 12.61453206666947934877
H  11.14219813580628049010 2.99969785216416084950 12.36278391622268557626
C  8.12686029381490016021 -0.70849516103118137522 10.71182475909669484793
H  7.92440445556886352563 -1.59180564594576434700 11.32686264641199080927
H  7.40142340890307970369 0.08290154761985135679 10.94780387862082804418
C  6.36789841930056965680 -0.85381093559593690401 6.15600765276696293427
H  5.49175347542420144720 -0.27712134618487471727 6.46867973242377480858
H  6.03905796993769961034 -1.80185396604853309555 5.72243843709463284597
C  9.21081207450516004087 0.81766644723857551114 2.24984572805699656328
H  9.09927204045354898199 -0.03172204233140352159 1.57231090689861652265
H  8.92664993285496066733 1.73421302776334762541 1.72182568775555555618
C  13.55906048795655038930 2.65939085820447962405 3.50000942553667027113
H  13.15273616154650682120 3.67061166827568463589 3.37004980462300807176
H  14.37529894160451249263 2.50042049247797049105 2.78609486380810267292
C  14.83784528726456919401 3.81579901147336641998 8.07264711948331381564
H  14.86441137935689837946 4.88513545439074103882 7.83695346482314647574
H  15.79578612472959520119 3.52586755520366157413 8.50954861024772313272
N  7.00733593929566467295 1.26103314019630552423 5.05684698530691001395
N  7.74612057401034714843 1.70046141819765450620 4.03101803325161611724
C  7.11484004159652805299 -0.06616685149330514548 5.12895242542551343945
C  7.95863953228818310492 -0.51135257335079753460 4.11297926105350519776
H  8.24797772749543867121 -1.51885510480731777960 3.88301276734329547935
C  8.32848949100223734376 0.64968435105464283907 3.44167548116934440827
N  12.62908428302494812101 4.31685978858148189374 9.05581309624908037392
N  11.84138509229621050167 3.90905335721811786343 10.05755372585864293455
C  13.73494904573751185239 3.56302126824463449850 9.04687006803704996116
C  13.65822819922918185398 2.63040304507523003963 10.07701965827845924650
H  14.38602294772406864354 1.88803621279120337206 10.34227330061413141493
C  12.43725139263090362363 2.89958051360941215790 10.69382519245267459951
N  10.08152257790705874640 6.00151217987439800083 4.08115242107180264952
N  10.96903958192496908453 6.46730987634509713047 4.97710586357702666760
C  9.49718972086126278498 7.04314936061925234156 3.47824777885444547110
C  10.01170511468839308122 8.22318797914010701788 4.00366478371740974751
H  9.76241825145638308925 9.22785132447708988934 3.72879867103778561699
C  10.94512263798703344264 7.80431289930446414616 4.94545544506687662079
N  6.86398240456726327352 4.06705410170807102332 10.33046379716387441761
N  5.99801367064176460531 3.56197023439312498994 9.43792487606455310356
C  6.24919770326525458870 5.03611708264815938207 11.01811984108521969006
C  4.94327495058122856619 5.16574147686361939691 10.55872980480895861888
H  4.17622400690846440341 5.80541060092224192601 10.93928346376730331713
C  4.83314553963697690619 4.20540123574636304227 9.56007131038585811211
N  7.15448546064855506188 -1.14036137137484860915 7.33599923072623383291
N  7.95402682341953948253 -1.06358751578208465816 9.32327979359499536827
C  7.19556095385571925505 -0.37772580870124361496 8.43997689868801437285
C  7.88338476842986679571 -2.28405055813053614600 7.51187317416519562130
H  7.97772570700663052889 -3.03578385227349833997 6.75490876332363399115
C  8.38600121415485588727 -2.23877755217955698441 8.76890881052278459151
H  8.99010697349647180943 -2.95053589722906384196 9.29245281630575270526
N  9.44329477470347455892 -0.21900453779179063218 11.03340144647171428005
N  11.04740989005029661030 1.08803555695355713695 11.58316692670310388280
C  9.77342574424786647569 1.08368417572981545760 11.16248678117543136068
C  10.50279473888492454137 -1.01707212522877199490 11.37206756157582532296
H  10.46303710518317586775 -2.08673508228330462089 11.36305428070803991147
C  11.51674545682344330544 -0.18847253356133109037 11.71822827012648282619
H  12.50918267985933951536 -0.41100182672975105191 12.05422191031503942327
N  14.67165350180492389143 3.09219695216265844095 6.82888427392450747533
N  14.09216678678926371049 2.56741405109970299847 4.83454815117505010136
C  13.86348134052008163053 3.46318398902089530367 5.82314926291268530889
C  15.39064717970131823677 1.98042202848258996895 6.48913750040573944489
H  16.10050204915027194374 1.52444824059622474621 7.14859656097265361296
C  15.02978504917595259371 1.64825693716421328716 5.22770787997063379748
H  15.37500612718748627117 0.85687725206286247115 4.59629309542484509876
N  12.50532935298111780753 1.71996755571833803700 3.21170889603346587649
N  10.60767435430705774024 0.92538700775292248579 2.61678944407191504951
C  11.19942756076751777528 2.04314126229966808168 3.06598687106067746555
C  12.71591013640517076055 0.41053825187739700908 2.86562970427421426223
H  13.67908854222092784880 -0.05395687859074804749 2.89142805666383306828
C  11.51442213886796750444 -0.08967580604059488536 2.49478763639174871969
H  11.24613370592012451255 -1.06621643711129365784 2.14779087065919416233
N  7.13332639225286246898 6.80800683933013850435 2.91544211079531745412
N  5.25451784056268245138 6.11623173001918374325 3.67261389000441074160
C  6.49651031719790150731 5.70191895335804765921 3.33807899663182183758
C  6.31317959980134091325 7.89912088067319917428 2.98892082957718230318
H  6.62684979658980921613 8.87824673357723526124 2.69162641929812984642
C  5.12437352769013276799 7.46155048343506077657 3.46578785795835742078
H  4.21797913950487046719 7.99806025129684883268 3.65244304763988481000
N  3.87286791777945849091 5.26058104563760497996 5.45538824829801782812
N  3.63023758979115340750 4.63484890315587527709 7.48787946006311244673
C  4.22618076002459908125 4.29399138608093355884 6.33564913484074310190
C  3.07368011132369289840 6.19094042108529407642 6.06287499443104227481
H  2.66185565475524832380 7.03395148628044264427 5.54828769838586222107
C  2.92650762872943115411 5.79462477715891122187 7.34978067626281283964
H  2.37413663985410217094 6.24009026714519432488 8.15248711803248404806
N  7.68799852268197891902 6.90580006007930879974 11.67689833700990575949
N  9.26306706498212406586 8.17438322032361597280 10.97220578053274664398
C  8.93467658669429454221 6.87674056021958080009 11.18088049504960324043
C  7.23573528238066288054 8.18777753745542113961 11.77880828100095911282
H  6.26183945257924712280 8.43059842264485581609 12.14946933074131685260
C  8.22970149523772320777 8.99464398003295784179 11.33678537709235101261
H  8.27765660024824256880 10.06196053051773020570 11.27585729860300034488
N  10.60324609326671563281 8.96281833356402657387 9.12858483987557001171
N  11.20628069123322489986 8.96495776098692687128 7.07442937360850532258
C  11.26136657832186216410 8.23361962313870776597 8.20036037869060940864
C  10.13743558173858083649 10.12676473533482379707 8.58238516292856168377
H  9.59484500415752528113 10.86102000186588156794 9.13971707238453134892
C  10.51520205122083240212 10.12546968410404701899 7.28270034146537525999
H  10.36181975999052262694 10.85278457795071460623 6.51261561454605164556
215
-339.2018969816 (converged conformer of GOAT run)
N  5.01982714880263181101 7.56838578858567068153 9.67205360255259805058
H  5.21231078752409793253 6.63772698920825376945 10.02669785735373153557
O  4.04047814448609710070 9.55700616161968596884 10.19805381036105806913
O  4.04290846905404066547 7.78874161138212794953 11.63912108626344021900
C  4.34198070283004788905 8.39945815316263733052 10.45585777547498906870
C  5.56550230032954473813 7.93524537883147118578 8.37963484529120172795
H  5.49708092036950812798 9.02441143310255178278 8.31001783366215818205
H  4.93942355828289159092 7.50883378316191674173 7.59007923609993984115
C  7.00891957578395974338 7.44750403826288831510 8.23558870837958068023
H  7.51253933635232851174 7.56818497686645841327 9.19428156591615852733
H  7.51812140163095765644 8.08377326201678236828 7.51022029493820486579
C  7.09587172880873851000 5.98930651112309497819 7.78997033329787669231
H  6.39975349862119458066 5.38012886355160357965 8.36534964510400236293
H  6.82011836209780675233 5.91268099756948206647 6.73240497547874294781
C  8.49547649312498087681 5.42425162681293482336 7.97290382229007388304
H  9.23727732715832416943 6.10026210556351422554 7.51978608224233280311
H  8.71800708837659854566 5.34286430540831513980 9.05220273303027411771
C  8.63884631863173524380 4.05261839473826945834 7.34535567701122271700
H  8.53536187051970962614 4.14380175806939465843 6.24375593936165529385
H  7.83085588585895031599 3.39739078728942978103 7.72391081008118085549
C  9.97492322870954772895 3.41547247519843377717 7.66185467086724969477
H  10.77267882519152486509 4.12923882484174509244 7.37738341469220770819
H  10.02868893560687268973 3.24257669485450117364 8.75106290983332790745
C  10.22140368860601000733 2.10189481389919174958 6.93909688274794778096
H  10.21785998665001216068 2.29234943702194104986 5.85651712010686775756
H  9.41579116049642550479 1.40354712074379994746 7.17398389108806622261
C  11.56615078838512289394 1.50369476922811706743 7.34428898124968032590
H  11.49733000559257334316 1.09701861362937647115 8.35458556181472289381
H  12.31400126489868895874 2.30068355139441926838 7.36354480314927339890
C  12.07517590325172918142 0.41421258301211238972 6.40226316828746000454
H  12.13842164495665087998 0.81097365053933190282 5.38762588986843304895
H  13.08999738568787662985 0.12861448485842430500 6.69906396256199521133
C  11.20794936107220962640 -0.84222068590696697044 6.38341183139528922652
H  10.21387026703199651934 -0.60082572042539172941 6.00509670513379489876
H  11.10403333149187687923 -1.23110864070073677823 7.39805380035266146876
C  3.30637972871892227289 8.50180048157735157588 12.61655610808476879470
H  3.27862802524381224956 9.56436421119875213037 12.35230665789697468426
H  3.83651054841213978719 8.37506384670191117436 13.56450376993048934082
C  2.30178134255085620197 4.21078131355954710102 13.53266141373415010207
C  1.49577139826536953393 3.73967024206551590382 12.49487446414741143030
H  1.33571532050549723891 2.67793966689274398618 12.38880482329469678859
C  0.87244932781784712006 4.58943117215159013256 11.59682679624197731982
H  0.25079376982870460466 4.19403090802404676651 10.80753882786467201527
C  1.05487289944253781471 5.95635771368594646447 11.73623203925757252364
C  1.83852954347871833107 6.44629813476611168710 12.78893938227438908939
C  2.46023839189398696448 5.58973267157479014600 13.67305199209987520703
H  3.04905813905203881831 6.00234730855698561669 14.47544400227467065179
C  0.54284791977197155433 7.08341914277754547413 10.97287451151265535998
C  0.99925208011917110440 8.26640288084480268083 11.56726671020360086573
C  1.87606662543794477926 7.95493902781753448039 12.75430787381213804110
H  1.45031599119118048691 8.38526595778547978455 13.66726947514809964446
C  -0.27242769030693825272 7.14977959358972103843 9.85504491941665428101
H  -0.63398773839208644176 6.25305615152100102705 9.37541852380638118802
C  -0.63458076065068258487 8.39352193562696768936 9.36957539678564899077
H  -1.28261243004244906984 8.44040562645434988553 8.50774174198181043494
C  -0.20992946591582217764 9.58171240462982254371 9.96649330974308611530
C  0.62761517894316476429 9.50036113692956263321 11.07794863970447174495
H  0.98318850105111188498 10.39181753119700424293 11.56958469423974200652
C  2.95658195105418286630 3.21175407092519282770 14.47600046433820608627
C  -0.68930579876160003039 10.91038364102671565092 9.39965053321458654523
C  3.78567334243515896119 2.20110245647537894342 13.66972590425375599921
H  3.15956354417666940293 1.63229307062983020060 12.99052992358605962409
H  4.26615197986684613340 1.50259601840282908114 14.35080798571020110899
H  4.54889850003800599865 2.72189350187688727800 13.09838846878524165618
C  1.85021633133774709989 2.47642089950995725189 15.24983036991094209611
H  1.24483124295101887924 3.18281702227592333543 15.81666425468694114898
H  2.28593185198637716127 1.76715855833105983663 15.95102442704720857591
H  1.18962801186093258821 1.93082260094784396998 14.58114740202997339225
C  3.88937482740598206021 3.88315389096452001638 15.48963035782473163238
H  4.34938439222531414430 3.12232338967873346292 16.11699636733646556763
H  3.34164944859730983495 4.55735425498341495398 16.14516521865017040227
H  4.67795898524478470648 4.43257510549376032571 14.98355885735121617586
C  -0.24875294151665805487 11.03039605243338883156 7.93292974162188269105
H  -0.68263061917500955644 10.24232715621721823140 7.32523559637408716583
H  0.83516407532189518292 10.97142806011922289144 7.86751384296481681702
H  -0.56924601022397247618 11.98764462105420847138 7.52805196102294704730
C  -0.12639359875629452290 12.11557567813883906638 10.16069755208815372782
H  0.96070042820965007024 12.12879366262325220305 10.12184786328833219216
H  -0.44849850237133370712 12.11087429182485664114 11.19995268587992320874
H  -0.49179082739456081441 13.03369104206524653478 9.70519033440323219963
C  -2.22318250244513304636 10.96458900785309609205 9.48739940201244813522
H  -2.58605175020160071853 11.91693185139098076775 9.10631052202665713935
H  -2.54624255712910585459 10.86528934465924933761 10.52223571568587701108
H  -2.68456857805162751873 10.16904405360041074857 8.90916671859024411617
C  11.82516199229748821153 -1.92781745010559379949 5.50211262246430088396
C  10.97764780506848225627 -3.19477923050978152020 5.45496346405369259003
H  12.82116158090171254003 -2.18366854511336772049 5.87592923120718957364
H  11.95039009712431621324 -1.54521671893033740730 4.48606094621744677653
H  9.98487260037270729640 -2.97648243358531061631 5.06836391712523237629
H  10.87447677761104358751 -3.62676686754232679988 6.44762502007008109217
H  11.43487140839187077290 -3.94241519019312125494 4.80877172991152690429
Ag 6.85560866285705028389 3.71486160702515988419 4.32130920502487381185
Ag 5.62154002814013598055 2.45442479406610036818 6.79375325713189148757
Ag 7.01848297168693324721 1.46808035696972583040 9.34688527119311096669
Ag 9.16630840771568422554 2.77545516153253757352 11.11950180671794896625
Ag 10.58739161042646159672 5.49102679499324342061 10.87393233819047644317
Ag 11.80299277521478096276 6.75726263302464857929 8.38213699656873600929
Ag 11.88793053249389330972 5.62616152538598157662 5.57318747657956414798
Ag 9.74374509860210658019 4.28645862110066655504 3.82354514045733306915
C  7.37432915214607209720 6.92262240042363607984 2.93276483267897791762
H  7.23961330608201070191 7.73621751436604387919 2.21669414288518318301
H  7.63083300133988284841 6.00673695830396958684 2.38884591299418591603
C  3.59881249977231654213 4.77901854307052964543 5.19126456693312654522
H  2.59218684151447664732 4.95308219134109517512 4.79655796596435379797
H  3.95477815503769436489 3.79137900087476564792 4.86939166324268057906
C  3.97680460371194222091 3.39296921835172149429 9.86262699807954135167
H  4.09426234359646201710 2.34393467696646773391 9.56834352418260891682
H  3.13284108926668469763 3.48824318604780891917 10.54872374032537685196
C  7.52617741198624745635 5.58391276608928155412 12.80783792192553605105
H  6.89720555824964698388 5.82223126920529043815 13.66722178375163920805
H  8.38753632578123387020 4.99395257697212002768 13.14084584858177962019
C  10.40624418092405178982 8.94903290669204665164 10.72884173329037693634
H  11.26566121307806511709 8.26915262526937411280 10.79820866065683659940
H  10.61597972235124487383 9.86418432064106198709 11.29278914070761530297
C  10.92951447719764956901 9.12848317285642707475 5.86862175510786521215
H  11.92546693004326030518 8.67524080373634731700 5.92265966377746799765
H  10.99993420510259589662 10.07947992100407397231 5.33636392522297953178
C  12.69020049938663952105 2.57551557640209649591 11.66116894485664801095
H  13.59976420567262422878 2.31771927917120024176 12.20910178021859415765
H  12.03352341125269830968 3.16497044678613281832 12.30977392399256231670
C  9.15353967305469851112 -0.71387687456505499739 10.94088594156418281500
H  9.17825146562080895762 -1.59060020436689075751 11.59723087634154481407
H  8.42798610979391860099 0.01529892179106528971 11.32625873054242759963
C  6.62934360902345609645 -1.03597991559576385612 6.76481975084859765701
H  5.75029648451200614545 -0.55453401944419145053 7.20650731064644922697
H  6.33527016050970637195 -1.99553700114429410917 6.33395974646046600043
C  8.74467581902708168684 1.04726922855858850525 2.60121401679131381002
H  8.62214114868267067493 0.20199866144995848316 1.92089349536601972090
H  8.27664514321682709408 1.93313623536619427767 2.15854428571119516533
C  13.01226845976626123047 3.35809830936451181316 3.18564629678942345947
H  12.49395011180882875124 4.32275618721375476383 3.10502781114802139939
H  13.74706502421918941081 3.26895852132620312602 2.37793050960652152526
C  14.77192678948940951500 4.74704143611399320690 7.52605950855447503045
H  14.56346762057765964471 5.79897305311706379172 7.30350161365921834999
H  15.82971617843984546425 4.63764075203180503593 7.77581977570053872739
N  6.99067603642541879339 1.17684831156759672766 5.73806652610923428881
N  7.54404025377307618783 1.72518054668911702265 4.64958706245959696446
C  7.17401078768354860671 -0.14471240602955326437 5.69621652511709175570
C  7.87899856863536296459 -0.46993744948460225430 4.53976808295679035155
H  8.17467528909438989615 -1.44197637857622851243 4.19625781075938952824
C  8.08338540318343667934 0.75269924989331071785 3.90714219817038088678
N  12.78751093884733336381 4.96307326277377924839 8.97502574377001138828
N  12.24327779009329120186 4.39357630670171506182 10.05777699000827496434
C  13.92516641999813842290 4.32525451835563412573 8.68086622210673652944
C  14.12606885275876500430 3.30321496138120362929 9.60357055483580701605
H  14.94731168661039433232 2.61550184300595267572 9.65099186773092654335
C  13.03022557565617844944 3.39232289575947865146 10.45805068779603885787
N  9.27960791396168005463 6.29912230440185716418 4.37563023193524891497
N  10.21361758969769439886 6.87841345088649003259 5.14540822797785502019
C  8.48896077203964161129 7.25201289534978954521 3.87181738452169899034
C  8.91547452899618875222 8.49233146835157270971 4.33648048031275479275
H  8.50167651009085645342 9.45550473176907146922 4.11394083759379203258
C  10.01788304255420314348 8.20135934997262694424 5.13323863214128728316
N  7.34185470971126097339 3.86517093221375906964 11.04704711222217028421
N  6.40976995591305787059 3.28859615119106507564 10.27367828774206515163
C  6.75039244896935564100 4.78931859694024542051 11.81118594068279570308
C  5.38940593080160823547 4.82352682406291322081 11.52017339926385730564
H  4.63225815121868578217 5.43147594245127152135 11.97219955466624163876
C  5.22508248998346047642 3.84473239262161081697 10.54303542909585367227
N  7.58439107049114458192 -1.28512690153999287190 7.82264164198856004617
N  8.71757334912246761860 -1.13112316482410246721 9.63306397068446607079
C  7.81448427129834133353 -0.47693252695531640484 8.86883022004308685382
C  8.32874823938622199648 -2.42602128945364547974 7.91872355998267174471
H  8.28849887010605712589 -3.21059684095924335878 7.19174292804097170517
C  9.04453489511128339018 -2.33258201468224868336 9.06427641360465763398
H  9.72771614640553039521 -3.02728576853405240144 9.50739885414310492706
N  10.45256767043027323894 -0.08661101828765982447 10.96116611827939202328
N  11.99866632919493980580 1.35213739096830121156 11.31946020907576411219
C  10.66857436923461222023 1.22784005033336418578 11.19185578813160475420
C  11.63954126380959053222 -0.76875141461651175234 10.93648155311777081522
H  11.70828781331459467197 -1.82539716227551718220 10.78259885732095213484
C  12.61578576707985632765 0.14325490799862716784 11.15830201777010621811
H  13.67706415183708301697 0.01949296752029816560 11.22737587782509827150
N  14.50585008773296813445 3.97560787612047494832 6.33043929789683357257
N  13.71113381559840149748 3.33857933063898837389 4.44662292890959065517
C  13.52886273398271654855 4.23175374235453993776 5.44611672094036425307
C  15.28131400195020006549 2.93237354161209662351 5.90861031214477705475
H  16.11979544956413334944 2.57090759705259230827 6.46755761127053752091
C  14.78492503765136945049 2.53173910281938452371 4.71490948835997869537
H  15.12012367077744201538 1.76188618570884125702 4.05210923658857602447
N  12.03168537972599594355 2.31435006035844370587 3.03016407664071785177
N  10.16025982364615387610 1.31310176490051411236 2.74407690304895801603
C  10.69239650247330430943 2.48964719986452820422 3.10970666619533009367
C  12.32417755546144277901 1.03928773871006363549 2.62288338773225682132
H  13.32319984390375289252 0.68505642873130634385 2.47730633558504731440
C  11.13934678885080664656 0.40816294486382442841 2.44720553590180767145
H  10.92778340640604284317 -0.59136558590593146789 2.12633091251604877669
N  6.12321779408694677471 6.70370929287406003283 3.62138837171626093436
N  4.48478396025788583756 5.77485436810223617954 4.63863467358597780787
C  5.72335257728008972578 5.53683262712520729565 4.15269871078528307606
C  5.16181622987249610901 7.66225179435438619180 3.77408836166303096604
H  5.27824022339370380053 8.66298459622163363747 3.41254981490313813453
C  4.12343651144613776438 7.07468603618391966847 4.41377591225022580801
H  3.17444365178137211103 7.47681270304029244045 4.69933784000635679234
N  3.54467465201451936707 4.78624449441694821417 6.62951460583625973300
N  3.69099915634829800481 4.16101420234195185088 8.67198027902541745959
C  4.12263563643600505770 3.86654689363075476649 7.43627302286294433742
C  2.76861763811813155201 5.64353023673908182900 7.36238208881610134426
H  2.19957879714018122996 6.44130834654845507714 6.93271093901504276147
C  2.86842957923001318221 5.24946370171928577975 8.65409441350828601003
H  2.41287781871715090176 5.65329969695151035580 9.53420771577544634567
N  8.02146204280837338274 6.82120852226482554670 12.24698307337033220676
N  9.26813208682724010146 8.29154435434060843590 11.31619885840459893700
C  9.18233210187273485303 6.96878307632797433513 11.59089209771152262363
C  7.38042999542786315459 8.01851452816526055756 12.37764627220905033766
H  6.43414988430380851980 8.12156261911332322256 12.86627440148854262247
C  8.16845423445305307553 8.95233007496348776044 11.79474858851554941452
H  8.03084830954555073390 10.00918316384450790224 11.70143555597569218207
N  10.22252181088629541250 9.29540545698718290168 9.34065127418615936961
N  10.48054406325639931197 9.38918601652993878304 7.21773240241026137198
C  10.78428496517882173578 8.64789428835343088053 8.29520790749485570359
C  9.57315232145698757904 10.42187484786992079933 8.91403364893234240185
H  9.06696282215200888288 11.09452734800176543217 9.57409483034469843687
C  9.73340168159967689121 10.47711571722091150605 7.57102373929038563460
H  9.39210366060154910883 11.20156916565085580828 6.86068108178108371220
215
-339.2016519332 (converged conformer of GOAT run)
N  5.04795677635265072070 7.57994395465056403083 9.64564115571657865189
H  5.25174378118503248913 6.65583006331779003517 10.00920629605099065884
O  4.02880783013656262881 9.55613235346253375724 10.14124123169416691326
O  4.04093744828934475777 7.80022200700148360397 11.59794605408649736944
C  4.34612337733007247920 8.40618755534869421808 10.41350898978363481717
C  5.60375669620478156219 7.94064089487759972030 8.35558822981543869446
H  5.54628939845364854477 9.03026240578731531627 8.28243465170253223562
H  4.97924344115224570828 7.51822167326808799004 7.56252883282916243957
C  7.04256428434931347482 7.43849022492708833454 8.22255203458530203875
H  7.54587045878945428257 7.57038052377778125646 9.17988209922210351976
H  7.55840191238693304143 8.05790734980163136925 7.48736834057393796371
C  7.11604741666652618193 5.97283628076228279014 7.80014817890355871555
H  6.41768340571254114479 5.37790343850155139194 8.38774598006614269252
H  6.83570858043968865303 5.88248683137915229224 6.74477645088653865457
C  8.51278224207507605570 5.40180671731843276007 7.98489606706311771944
H  9.25676329028742195248 6.07452376326403431506 7.52946676839712480955
H  8.73564945344507748359 5.32422120445683866308 9.06479182927522408875
C  8.65199160392178967527 4.02847428559329312492 7.36025074315178429174
H  8.54057342296601085252 4.11877800527145954135 6.25933593833495027781
H  7.84663092106402171311 3.37305705155916513149 7.74444676170794821246
C  9.99044858775843991339 3.39158369380789714853 7.66771811154977633862
H  10.78639077413449598453 4.10396801190192839215 7.37609447212488866796
H  10.05305528800338166207 3.22029917913831997822 8.75662990091276682847
C  10.23061066384279271801 2.07820823533051690646 6.94230464942413227902
H  10.21586260368116150232 2.26979314522759523243 5.86032752644494259187
H  9.42780326401746116005 1.37903722882774149028 7.18428138054481557617
C  11.58000877599415723296 1.48005911887835717167 7.33231148110804831219
H  11.52145994198860279312 1.06704972083497562352 8.34071464112249039147
H  12.32666788549676262221 2.27818180196958897099 7.34969893540271979049
C  12.08169425887396286612 0.39706903631559242740 6.37871312835252890494
H  12.13400091123500246226 0.80018781981563114059 5.36605868287283982454
H  13.09988039037230578288 0.11118107915885744319 6.66350912421757879400
C  11.21540138452534485225 -0.86007465766044877142 6.36070724373061757717
H  10.21751147047010555013 -0.61695411985500303587 5.99361803520527569589
H  11.12141434104442438979 -1.25503624690861226298 7.37401946003589969791
C  3.30107775248474499818 8.52039984604634703658 12.56788498755905436610
H  3.27091881998623534855 9.58014119860693647013 12.29264082696455417931
H  3.83123884693227267917 8.40486030375948445226 13.51737311669177543649
C  2.27966516585615153190 4.24181789750554205654 13.54966734536769479291
C  1.47782892430619039459 3.75769316815003495691 12.51445159152787667267
H  1.31628207410812780864 2.69487113933746158523 12.42220881370972307423
C  0.85809410150596310274 4.59626712601343712095 11.60358528746173689683
H  0.23701307506466129382 4.19138319032989414836 10.81875792580144945987
C  1.04150333142532325326 5.96478608301956292337 11.72558932389320318634
C  1.82964270305353426949 6.46725383306985079912 12.76897682627873820138
C  2.44622535101956462000 5.62183665981319613536 13.66724660546886482848
H  3.03472212555059162042 6.04468620109151721920 14.46456107985997974197
C  0.52488117092161346022 7.08286965736291662665 10.95200994953638762297
C  0.98784616195172425535 8.27257279310666859828 11.52773693376916952502
C  1.87104919983005046902 7.97491015253144297503 12.71356597264838939054
H  1.44816691482822523795 8.41685909642870555558 13.62236724012378275006
C  -0.30483718927763447937 7.13658563325091677143 9.84413374547203545717
H  -0.67337623025167747670 6.23460726535934917081 9.37989438341862324933
C  -0.67389929143680848966 8.37482408931748700809 9.34976762780160086663
H  -1.33305095690662067653 8.41135590781445507957 8.49576806011333296453
C  -0.24197523497312989349 9.56968261907773332098 9.92796107980125341896
C  0.61031511557274509272 9.50092066606929819272 11.02894808159691919514
H  0.97104375644335050310 10.39769647541097086219 11.50699346842270642810
C  2.91833227631388858470 3.25527496573434049765 14.51684400048394252281
C  -0.73197854960109154376 10.89189691813328941805 9.35512938006043981432
C  3.76059836611179632015 2.23468131105558542870 13.73748811974285999327
H  3.14605905144031527954 1.65977924560506284735 13.05270994429907105427
H  4.22713686564119672795 1.54249360537896684775 14.43464543395046106866
H  4.53550781834700167394 2.74772829424729359005 13.17469427151095118234
C  1.79873392305334967034 2.53007317815302723574 15.28124478932858920643
H  1.18292037755926937592 3.24453052830174826227 15.82622356874646030178
H  2.22236437295425037775 1.83181853608874112282 16.00061175669030788526
H  1.15054627405669229745 1.97395538940270265371 14.60928535715634168923
C  3.83175881372183901874 3.93973260717410322940 15.53936169110455800535
H  4.27737536500709225606 3.18738987986840882627 16.18702663222580184765
H  3.27142846720398194904 4.62418091330338398848 16.17345004922353268739
H  4.63187772159651878212 4.48067809220657053970 15.04237025416605355588
C  -0.31033472229065672821 10.99990972150008694541 7.88197735661710741084
H  -0.74388660936881922936 10.20106061459957835780 7.28816238862944754118
H  0.77319335361320629119 10.95001581572890358984 7.80445022897949147733
H  -0.64414830707847681168 11.94967734119813762561 7.47007512186890387795
C  -0.16361622679398912794 12.10523166518003712611 10.09898894239444722132
H  0.92279129609712651217 12.12225486379529826308 10.04609231465375884795
H  -0.47224875275667343999 12.10706098080575898734 11.14233951028621660839
H  -0.53851648740442481511 13.01832996867045011413 9.64112675371067062713
C  -2.26471984367797762872 10.94267799729040291368 9.46226238710104183838
H  -2.63515779128946281418 11.88966419592286527518 9.07532315216898588517
H  -2.57397541183784550611 10.85417531733070006794 10.50233957319458966140
H  -2.73133084740274245661 10.13956677885756008095 8.89895653021712007558
C  11.82407692599844040160 -1.94035853803014290975 5.46696493909928982191
C  10.97479925623997054629 -3.20626247548644816021 5.41994434435185468146
H  12.82323145627039551186 -2.19907829379694241823 5.83014566586643745438
H  11.94011389967637271070 -1.55138287683542319684 4.45235744302824798524
H  9.98031708455092569920 -2.98578593607636388896 5.03898339113882354212
H  10.87611004671104275587 -3.64093098831085537626 6.41190388488758422625
H  11.42784627771649041961 -3.95262526091835741937 4.76943320156770944607
Ag 6.83545699471267198533 3.71763276590023616919 4.34013402129946079810
Ag 5.61584106837526597644 2.44737171080814830404 6.82010942642230588717
Ag 7.03756647945705093861 1.46097948142488087697 9.35888580119498492138
Ag 9.19093030969444946265 2.76321384133868441779 11.13333449001950370416
Ag 10.60813401165769143120 5.47362256892478704629 10.87939592362416618698
Ag 11.81691204706720377260 6.74972432236404529249 8.37848244828489185920
Ag 11.88446785494415891549 5.63219028596617743432 5.56938034354010014226
Ag 9.72295870420159680236 4.29462276462207714900 3.83775868631029393185
C  7.35682326660703189702 6.94036203458726497217 2.96100206274824984121
H  7.21394177286033144725 7.75613834173560690033 2.24907557122017642826
H  7.60766039515388570180 6.02616879206703615068 2.41220094018380404322
C  3.59997236380455021276 4.78592915785707173626 5.23828954981195948903
H  2.59129837050030964463 4.96041587973256614674 4.84873749090831651642
H  3.95628697430031417426 3.80038733331839084784 4.91011117721350665022
C  3.99540395681763760294 3.38305153275969061610 9.90438825498329578068
H  4.11027120205801921315 2.33431677764800582509 9.60813622937160793924
H  3.15454963645810160244 3.47933034090650483705 10.59428235399898632352
C  7.56010220285797718276 5.58767460987386321847 12.81988276974672480435
H  6.93477254872112069961 5.83185395209281143281 13.68033034108784029570
H  8.42348354240616536970 5.00170025174386090328 13.15388097852100557361
C  10.44016599162728198280 8.93871952345979892129 10.72217282223467371693
H  11.29576366697601486067 8.25342069494511143546 10.78639301765252511700
H  10.65673576459502491787 9.84921853433553806667 11.29107164561493981125
C  10.94904704741663792333 9.13294626158515221448 5.86177529139411213066
H  11.94261296673186478756 8.67372058766986242517 5.90971440472187659054
H  11.02120500773753164481 10.08345025704156405766 5.32900984719733195050
C  12.71931716014939972581 2.56088374280192132559 11.65307450398513999801
H  13.63245462897591053775 2.29931607238473612043 12.19295074103175480218
H  12.06738967969507214661 3.14714288721949841943 12.30917758636582703957
C  9.18042208308146356899 -0.72854613376124532920 10.93822387948971730509
H  9.21173973163848813783 -1.60802589334333045912 11.59059784859483777097
H  8.45449006959040971765 -0.00344128981643532228 11.33050084838536264442
C  6.63047836117239697273 -1.04005329841327576190 6.77844353018463507965
H  5.75595852347098801971 -0.55826106804103137193 7.22880009805825807234
H  6.33215920123436148970 -1.99885801122575745836 6.34883519817772601357
C  8.71524116296456163866 1.05930442118604783985 2.60707009585329885226
H  8.58884376530500048830 0.21763842967984725618 1.92299952689512743120
H  8.24510924685283441704 1.94771303582688659617 2.17170436817112211259
C  12.98631518014946450990 3.36633853205448740908 3.17825341473050748675
H  12.46766603324739186576 4.33147718082085919633 3.10520822768015136717
H  13.71611676110281052843 3.28034358070511977701 2.36554488590898870370
C  14.77671367866767049293 4.74035273542151536219 7.51060260716564265238
H  14.56908914523507192484 5.79316669609119117013 7.29163460232592886001
H  15.83580918738536169599 4.62798956077886280980 7.75354523168641129871
N  6.97757462510079928819 1.17444431130814486153 5.75308070815233563167
N  7.52238151273530952778 1.72697473624069974818 4.66250886222601224063
C  7.16598037487141326096 -0.14631702126734236202 5.70749853356723679809
C  7.86560755616330364859 -0.46655491001308302401 4.54644606633081416192
H  8.16273853271995264436 -1.43684290549919868596 4.19931440643519859890
C  8.06147611488162318949 0.75827212189255055463 3.91520676358821617669
N  12.79861973623610182926 4.95189403822358986673 8.96907984734565566498
N  12.26071981931809240507 4.38046144232521328377 10.05405648403012186520
C  13.93681991129808395158 4.31740970412217262009 8.66995591597488690638
C  14.14493646350837607883 3.29596952163374412592 9.59171960665418232850
H  14.96862223254356294433 2.61091988403550701037 9.63661937379285582495
C  13.05258451304462852249 3.38185740236771748002 10.45093572192104147689
N  9.26911642800170376688 6.31003980140249254305 4.39089232797317574608
N  10.21297107731559883348 6.88626806795915413772 5.15073503868670723449
C  8.48156976116936789367 7.26635132623512536298 3.88886753018132225179
C  8.92006192562606159413 8.50569183410339491047 4.34487364466341929869
H  8.51144358894985231245 9.47073036384280442235 4.12091853178041223060
C  10.02674939531955899952 8.21048166055382822037 5.13399771918675273952
N  7.36678788545236873375 3.85596893549006392021 11.07162921681733358525
N  6.43037736634206691377 3.27549646657875115352 10.30618299955495587028
C  6.77952453937502141912 4.78540862716314485681 11.83296994725383299851
C  5.41726034050955540522 4.81881306801278963547 11.54855811622420169726
H  4.66310757595752001237 5.43353151327572891915 11.99679928040060872263
C  5.24738161037608286108 3.83398030954161628259 10.57861400674682883505
N  7.59430370781104002731 -1.29111121390558025723 7.82761401503084641718
N  8.73841527241222770783 -1.14179357828730942970 9.63131800965885354060
C  7.83084575173116625990 -0.48552454641383491207 8.87433507930782639050
C  8.33967753825751501040 -2.43192268995469618176 7.91574597826632508912
H  8.29509825137217582380 -3.21467574498719610432 7.18704171883696218970
C  9.06240553509918811415 -2.34154377540665326052 9.05713592237529141471
H  9.74844990673261158065 -3.03731528816508333790 9.49408105194552298656
N  10.47793915070801418210 -0.09786908038433406176 10.95247677202557312626
N  12.02512226108767734445 1.34016173441737196370 11.30797032153147618772
C  10.69403246072198676586 1.21510558456864181665 11.19199112200304568887
C  11.66570574670342708146 -0.77776104582336280657 10.91030168610202366608
H  11.73432745112531705445 -1.83292915761480212922 10.74678966526908219237
C  12.64265011802297422605 0.13389371869522115333 11.13003794033332027880
H  13.70476975175599676504 0.01165048317756056662 11.18757469322418174329
N  14.50083916301005082516 3.97212873977055602737 6.31514163560350993976
N  13.69250751070088512051 3.34118068288438774260 4.43503757212556948275
C  13.52037609130957207526 4.23412297695407069398 5.43637948152393946089
C  15.26843113196145296229 2.92522139592397856234 5.88798434992089880780
H  16.10814007175084583423 2.55892317240855859950 6.44183858594497671390
C  14.76327533123933655190 2.52839725637941636904 4.69669261381210034756
H  15.09127091402863740655 1.75805844560898316686 4.03091472590018984334
N  12.00463413608063589777 2.32358233546745918119 3.02436625589613061749
N  10.13154853391004728280 1.32408155352778855729 2.74384221108014525470
C  10.66585247032141836598 2.49866973273916670450 3.11238884221809453123
C  12.29475245144577755241 1.05029282521590960897 2.61005581510868278627
H  13.29286859347045535173 0.69629372704565550833 2.45780759594189479600
C  11.10880705560095371709 0.42036910809825123181 2.43769929080132286003
H  10.89542831796960165036 -0.57788781930862676006 2.11412220183294774500
N  6.11389980027627988335 6.71848976289716404153 3.66339029538015914511
N  4.48291900496511974694 5.78504562916136055861 4.68806597685673409615
C  5.71422105228877175165 5.54683904878199651733 4.18423423206863009938
C  5.15995982391771246256 7.68004589372073986908 3.84113602321537861428
H  5.27737594337932414135 8.68504061944429039954 3.49192591480122249692
C  4.12590281455733176585 7.08965592907011199486 4.48525330314883063920
H  3.18247018018828864427 7.49296956284350379462 4.78716842292655186952
N  3.55221347586851532441 4.78737812285343000696 6.67698946860752151622
N  3.70551030847561513326 4.15415181949203304868 8.71659973078038419203
C  4.12952294167626021704 3.86206570884484357009 7.47769803285005707494
C  2.78460632500411975343 5.64617699331236089222 7.41682959638969396821
H  2.21830838073979563774 6.44909982832638561945 6.99365884987538866113
C  2.88846051050532359739 5.24680083320578294348 8.70650012545873863701
H  2.43999189298370033896 5.65045485345815912126 9.59023724778869457452
N  8.05196926847741778488 6.82058510545129692559 12.24704336943750604405
N  9.29939863984874648395 8.28432295798057971581 11.30748219987177094481
C  9.21456986061095228990 6.96381846805416415691 11.59311133503556945357
C  7.40822184939433547868 8.01784048758684875224 12.36451368067023537378
H  6.45921710660000414350 8.12333641359422387040 12.84741215905032873934
C  8.19708973265191787050 8.94760793659810360623 11.77627482398499125793
H  8.05886280617597527964 10.00343510987916140209 11.67307878950551192077
N  10.25653265591820684222 9.29458711528618231057 9.33682220001549190158
N  10.50958969354026883991 9.39515224555116290617 7.21380105679016736531
C  10.80827587509301679347 8.64577309260455351136 8.28702691822481263273
C  9.61849702378769144673 10.43013086269239231285 8.91741537707392062373
H  9.12291905642489453498 11.10564833819005414739 9.58253562741341902154
C  9.77549895912214594773 10.48962255779688312884 7.57417034021582313841
H  9.43987000294470135486 11.22104907692988184920 6.86828894589963390160
215
-339.2012790308 (converged conformer of GOAT run)
N  5.46195920166173820576 8.01776183332209591015 9.69352510615437168440
H  5.29610469582253173826 7.02599136811441304928 9.81594016179395190136
O  4.58134921522366944657 10.08313851767680091598 10.06963613038958271773
O  3.39025543330557921351 8.18067681199075202869 10.45430244112295348202
C  4.50719687678279523624 8.86116912207653406597 10.07017795307026197804
C  6.78737634740491824203 8.44082279035830751468 9.28603441824669140203
H  7.47622640029559182295 8.29970246490087859570 10.12302084712154304214
H  6.72605396933862209607 9.51204837454299756416 9.07537484898497659458
C  7.29158674739948864385 7.66377162073590856295 8.07221512162019649850
H  8.26785724879774441831 8.07718078693203977991 7.81355233507742852339
H  6.62456928919081100560 7.83571361045553516078 7.22762807832500442373
C  7.42559982649475536221 6.16797710063036497274 8.35263934078778724768
H  7.79080969106449217065 6.01895004801764610392 9.37463883609473036529
H  6.45586195186138400715 5.68071908250062573842 8.24734634049665338296
C  8.41143841259678914923 5.49289065067679871390 7.41205975391207694258
H  8.11372327039773821866 5.66603474078548252635 6.36070841319167001870
H  9.41379048648176919301 5.91653934555546623386 7.57443406524687556924
C  8.47444858718064608638 4.00098865183638352505 7.66321850772742507729
H  7.49076632886984583592 3.55366624695535726630 7.41789169553769678345
H  8.67765298703842269390 3.83291196097425679312 8.73971064373980688345
C  9.54354016713973329900 3.30091015270740140153 6.85445140527898821858
H  9.37171426418270137049 3.49200556223284763746 5.77950306792583923254
H  10.52997510987769835822 3.72260996824986500897 7.12555098592524238654
C  9.54911164526156852617 1.80455580028557704964 7.11052960574565506846
H  8.58339694435332134503 1.39001864368365790625 6.80403518374740645669
H  9.66115816599835497414 1.63472508145217787501 8.18714718909018657200
C  10.66704601148822462164 1.07940729323628303860 6.37234435395389198220
H  11.62815857188694934621 1.51547657248588807377 6.65372039311266227912
H  10.53698732640604696087 1.21528223696497095219 5.29710642912338514066
C  10.68516463325657994687 -0.41005999570926654485 6.70877035564411983160
H  10.72789732377060722968 -0.52481263015825607710 7.79459283568529137654
H  9.76307007492484579814 -0.87992773703703530686 6.36446208083928333110
C  11.88166865505862546115 -1.16286189464306222163 6.12372342779466727336
H  11.85534525032108632558 -2.19978671385810020666 6.47298767560320431613
H  12.80552834313845522729 -0.71803817289497651188 6.50440490488536493530
C  2.27323188899870753943 8.93683827234113081772 10.89047461491310997417
H  1.60524174072326619722 9.11707108506496766154 10.03984492820046270367
H  2.61418664499793518274 9.90840420889151118899 11.26636299641818439454
C  3.92017055931669267110 8.12394812909090191511 15.01082289814130277250
C  3.99689659471907532406 6.73945103878096496430 15.14269548390395669912
H  4.59856106112956020127 6.30882870794114136714 15.92572431769450602701
C  3.30111545329430855489 5.88072174677243886265 14.30376844635448918552
H  3.36473279242744593986 4.81255675043086128539 14.44538781175445762983
C  2.51031251672328359348 6.41473852831977708888 13.30212448973824734821
C  2.43625231961779853407 7.80649559483524058123 13.14556536373657280592
C  3.12790413647053533452 8.64951554442555448077 13.98460909647205241413
H  3.04001392007313597787 9.71880921932928920626 13.85391499993552599790
C  1.66387260578163065361 5.78961401455097135482 12.29838076445725114638
C  1.07860341809503790245 6.79725412276272322742 11.51815632790982313338
C  1.53672091715736414130 8.15764525214175506562 11.98559033519063632411
H  0.68954596614459973125 8.77067677297075576348 12.31176882274299266840
C  1.37472571364694484686 4.46270293584832877798 12.03356923868277128520
H  1.81060191586680296894 3.67300327161780115759 12.62550087041987012526
C  0.50227459034960464379 4.15849340898461150573 10.99909335893925721450
H  0.27790612796956271069 3.12147301424321899077 10.81517757669336354809
C  -0.09346596927488270978 5.14734705062017727784 10.21930230313721921220
C  0.21672269020135281892 6.48392962600158284658 10.49181459902074387003
H  -0.23536351268572719420 7.27843397537745140369 9.91641912982714224256
C  4.63979316700197763623 9.07983727883468105802 15.95244463263957257482
C  -1.07845362240807141063 4.82963656363256088611 9.10229311035638488647
C  5.46434767096879170367 8.35567915360122626112 17.02310046349462879789
H  6.23580286722594312465 7.73637782211242175379 16.57414810558919171513
H  4.82922217740705583822 7.74143402112545420124 17.65758986801033358915
H  5.95035683005938764722 9.09232648531013509796 17.65994897060335233618
C  3.58600049682755672720 9.94313880070137656730 16.66561022847912809652
H  2.87657591952707569760 9.31429855361696468208 17.20144002581996645063
H  3.02938967738691378173 10.55859116721163104557 15.96313376270844131000
H  4.06459726174702495882 10.60479645693072470181 17.38512187179737367160
C  5.59116395905978791347 9.98243070775725271915 15.15239477272947610231
H  5.06505785592081636537 10.51806842714824341556 14.36650230044394049855
H  6.37847889142582236133 9.38577084997802657540 14.70204419795416939110
H  6.04424734251546436070 10.71698061572771010219 15.81491584502581204674
C  -1.33008274217580613197 3.32607352013381118994 8.94122449847382227972
H  -2.04009362693579099357 3.16607411281484374399 8.13193844325186354638
H  -1.76306192787704851810 2.90187002542050542786 9.84477740771193943203
H  -0.41363617207740244197 2.79721666003755542462 8.69685503287061933975
C  -0.54316358348934024036 5.36771220052333664086 7.76645200557578174738
H  0.38185723251681213952 4.86321597490238399786 7.50465543279520908015
H  -0.36380224325191345969 6.43767896565911534879 7.81586515688088745435
H  -1.27348419068243323693 5.18522950421844086577 6.98078404510180305920
C  -2.42124358722853294523 5.50291210971677990926 9.43172104017112822305
H  -2.79390117615303701371 5.15955363666627064845 10.39588048620725402316
H  -3.16320422026034897556 5.25526903651954668817 8.67481118262294259580
H  -2.33199000258799848950 6.58551915239545770930 9.47160303560414185142
C  11.95006008121400142841 -1.16997290606432002846 4.59558180522720327588
C  10.74449352837482862810 -1.83245883829793232422 3.93726755360530233929
H  12.85385455515866581777 -1.70939725564298150573 4.29549633897922156223
H  12.04050147220834787731 -0.14804099420993033220 4.22856242302029627922
H  10.90286740541063714716 -1.92194672819680345555 2.86404051670525561235
H  9.84211927940713948715 -1.25000787702871551943 4.10210576330887466412
H  10.59148853168524517798 -2.83405098027851742870 4.33587855515160569553
Ag 7.39522515138702551951 5.05165888662979423174 3.94392037328528299867
Ag 5.43654099788272304750 3.58460654447460136396 5.79587222048185424228
Ag 5.85199544028992679756 1.62095308739972665535 8.18490667865043874940
Ag 7.76551882798881365488 1.90326589945241941848 10.53874351152686728028
Ag 9.69026780855648972590 4.21030401280472243997 11.05104047528996247252
Ag 11.68563258767679613470 5.64476384070134784565 9.21131412802444948795
Ag 12.33477002973975800160 5.28171613387655369820 6.26253521167092230826
Ag 10.39172960553550595364 4.98534866164018097834 3.94391549807410068951
C  8.81997852928559566976 8.29033589138420623499 3.48804875605564568275
H  8.98954501132159577992 9.26168133398906867626 3.01853392385597807390
H  8.98213313764218490576 7.50107647834226654027 2.74581366596179154982
C  4.33832178205010077221 6.64960845671626366027 4.54673382396716618814
H  3.49276696583729595602 7.13226552779847366992 4.04422605137649249230
H  4.57288501938776725808 5.70225826587447848226 4.04274250256783851398
C  3.30302216595845976599 4.19440279211913402690 8.64140052285470083859
H  3.26074113854949754199 3.24247992056820022455 8.09877397386818209668
H  2.36190366164887244338 4.35428132257153865936 9.17241438139989107015
C  6.48351576036867438546 4.70571493113022576438 12.59563160271627424436
H  5.73701611887030793469 4.92860342489716973802 13.36028235429058952377
H  7.09159235796157449983 3.85207621836936020543 12.91482325989598045624
C  10.40827319535668493700 7.53145149733759566857 11.88902401461158575557
H  11.05345956185250244630 6.64242395494856729954 11.87420099048283361753
H  10.71553782587886871625 8.19336030809268400787 12.70572180119629202011
C  12.03377441850839524307 8.73428814176872592157 7.43858718121996531636
H  12.87371251495242319152 8.03618143812049368080 7.52731363111846007996
H  12.42145625209453463356 9.73472463837903845274 7.23521689423216152193
C  11.00255075122827363998 0.84015072775565746710 11.52307469940060435931
H  11.72668021790885539701 0.30338900078055441867 12.14027427065798114825
H  10.35887859047564596437 1.44700502112017792555 12.16883398760991497056
C  7.16570815979725406208 -1.36276091541240340632 9.43703992510528877347
H  6.88457667188209399001 -2.37093740748988146549 9.75993197729956030173
H  6.48359050385028989893 -0.62708588954664890025 9.88308546140761023935
C  5.72848352893459278334 0.03832654396543766495 4.98046645764357087671
H  4.88871308481855670891 0.59672181392745660133 5.40761335791772168591
H  5.34797364025726285064 -0.68883488157599170876 4.25920417134569984086
C  8.94590074912479416014 2.47435626742696523905 1.84811303431266882313
H  8.75483281618118880374 1.88341602051665679696 0.95004035695835575837
H  8.76526122045424571638 3.53172926353066918281 1.62605454027742712952
C  13.42777459962696084972 3.34332066163846564066 3.59608965760197474282
H  13.19619262714553542537 4.41231948745929347666 3.68848028678031880645
H  14.29616767790660247783 3.21192664961394447332 2.94123292966619054312
C  14.30059349769271292985 3.18182043506609257832 8.40002502697597286385
H  14.38021868404821645981 4.27332899400880350527 8.44210227014972858228
H  15.21746664330806808607 2.74017197415807300942 8.79715591981527467169
N  6.71199180658138239153 2.28084135879361360466 4.66233964688892310591
N  7.55300156827426594219 2.92185047203349279599 3.83971079955770822068
C  6.64225511575034488487 0.99958022596920104164 4.29245209767563107306
C  7.47630659428386401544 0.79506161496674554456 3.19646872836997708589
H  7.64242296219194194862 -0.11450410253354181833 2.65341640361285957539
C  8.02407332830653707845 2.04875072258135926262 2.94294872767722992535
N  12.07016223084485773143 3.54429863012462575966 9.40268393251830936208
N  11.20721395940901565780 2.92782785838820291957 10.22074950655920488884
C  13.13181923300086850759 2.75106225876626098170 9.22430970158123741953
C  12.94950321941121629266 1.57559253449270775249 9.94677998008965147392
H  13.61869952967411379063 0.74065715847188684506 10.02240828706905517720
C  11.71553517252148068906 1.74329936952882524892 10.56961247615687327084
N  10.28524205752660591884 6.88831714372809500446 4.89511614933446992382
N  11.12957849248369868178 7.00801003655140242188 5.93017295138845401681
C  9.77865865788104215994 8.09347349579473274162 4.61580507900344905181
C  10.30464615234575376235 9.02734366550966527143 5.50269984559153968462
H  10.10947890975977969674 10.08008084579021712557 5.54036946976999722381
C  11.15983001305479049847 8.28820495722047212439 6.31337260901820673809
N  6.28023400296697698053 3.41456527466336723364 10.49929743840168328006
N  5.43879024386039944261 3.27875371090262257567 9.46316917805586932388
C  5.80177931078653941199 4.35961560598011743650 11.31529092991464935380
C  4.62020181275238339680 4.86794855290469996589 10.78657322809304197619
H  3.98538285860747087952 5.62367047450186507973 11.19987644115739122697
C  4.42696218159271115411 4.13744503219993475795 9.61875133405392901409
N  6.37529872310708789485 -0.67842149412634356054 6.05652785990979758424
N  7.03007188072541921997 -1.27982720242418412937 8.00430096565051663049
C  6.40341863357166296566 -0.28370474995543215613 7.33893199250459993266
C  6.98081787898567629469 -1.89448349485085998367 5.90926006772538947587
H  7.06376920147059284005 -2.39332207728016665982 4.96526805777261870389
C  7.39251586500772717159 -2.27842552113857532703 7.14086808821050134100
H  7.89098906520656395713 -3.17264356768804667297 7.45193678357007538438
N  8.49918388436375948913 -1.08290678827273190166 9.90658391241734648247
N  10.16989173793393597123 -0.12816165912704935437 10.84493159472963696999
C  8.90452537328119930748 0.08528938319485845909 10.45171095486544388109
C  9.50438200468923533037 -2.01055341087567640557 9.96009740219803596517
H  9.39969004049150314017 -3.01266374272082515517 9.60002267457781677251
C  10.56153954924066340482 -1.40363635045082357777 10.55001850255446882443
H  11.53448422394725980666 -1.78292810442082316769 10.78672452410635784759
N  14.17482322996352905875 2.80072093093750407178 7.01011610528106565710
N  13.75783265617282680182 2.85131781601458289543 4.91011987056969445575
C  13.57421092645627425100 3.53655930146140828896 6.06197320707863163136
C  14.71672992816464287102 1.66653183562070417167 6.47381414031885782379
H  15.24562659766441186093 0.94310165254798716816 7.05976060398111116001
C  14.45796740859847773208 1.69821306711163799719 5.14539501870920368276
H  14.72439170563069055220 1.00538143767167831300 4.37506701881154036471
N  12.29561521723649697435 2.68967954861364111352 2.99247447050139481206
N  10.33953312650396583194 2.32214279220655894775 2.20524946599782012413
C  11.03575919475586530893 3.18040332044755746921 2.96672865955794229365
C  12.37752322792635339965 1.53892663067311197267 2.25425685413399001789
H  13.28739450482422768118 0.99203225052756138780 2.11961241660962951272
C  11.13825703175814219037 1.30715246555783304316 1.76029976061803861143
H  10.77973039813580058421 0.51809215650900153349 1.13201729355168456692
N  7.44380676883238745489 8.22491588218830926849 3.92572667460883284463
N  5.49065726532921516423 7.50817301613665044613 4.42955048776561532975
C  6.72744606125300936839 7.09857346968199109938 4.06946579483255810317
C  6.67973689181241425672 9.32435057224704877399 4.19700603976682184992
H  7.05816228367163134294 10.32361444712051579131 4.13444225314247404413
C  5.44242715066852866812 8.87323335827497317041 4.51156111069706788896
H  4.55660909801406077690 9.41583805379150895476 4.76747144093359054295
N  3.96068885090576339181 6.35072885314879531649 5.90378733539928113316
N  3.47322240408656712773 5.25626300944610314048 7.67695816065898650749
C  4.14685021855444624350 5.16076672288683280243 6.52085620833558543552
C  3.18999252680601941279 7.17494785839206539180 6.67946222333229577828
H  2.90541134436643400107 8.16248744262584047249 6.38146047637215829695
C  2.88694295852739291064 6.48118268098022198842 7.80191834544439899446
H  2.30768437750597321667 6.75524812887287318119 8.65932131505209490285
N  7.34760236476518091564 5.85536238153345767188 12.46151574796801320133
N  9.05627985766576237836 7.09970104578552252406 12.12877024831130157168
C  8.60464849947758914084 5.83151552993160038341 11.99328347055321941639
C  7.00070399664438802745 7.10988420509146301640 12.87089437189537832751
H  6.03626424996913701904 7.34218941534558844353 13.27599013892385571012
C  8.08318197748008238079 7.89883202541785145456 12.66726537256706919266
H  8.22688619199551496308 8.93892800836107603857 12.87446426167473134683
N  10.58920016258546681343 8.23111663103807522646 10.63975976749609131389
N  11.33671014827668521718 8.76357617515484221826 8.70518739790731110872
C  11.20031419395547445106 7.72432177143133813502 9.54514584188048509361
C  10.33945329100883014917 9.56618578294156129971 10.47438772637942250299
H  9.87147725230343908720 10.17385316518964266663 11.22022684802468539544
C  10.80911644698401197218 9.90014693034181547660 9.24956562704924678542
H  10.82034638012918215111 10.84429995382736322540 8.74529278000530752024
215
-339.2009519016 (converged conformer of GOAT run)
N  4.89289813695875785982 7.52443738890675106745 9.33827151667923693878
H  4.86968294918080779610 6.52000777036130507724 9.48015652930328478476
O  3.71395306004100422825 9.45094028734876090425 9.58983325714451950716
O  2.83559659887334003514 7.42069803465800426068 10.14677101257610658536
C  3.82790154848363739504 8.23645059941965662631 9.68788578225040453162
C  6.10604590688515802555 8.12549539096962902818 8.81197945165504847864
H  6.27117169854339984170 9.06176459266589517938 9.35539976540532514093
H  5.94910061103927834125 8.39119415833113357905 7.75978260858274904166
C  7.29036115361576708693 7.17480806970548634638 8.95466711262044334774
H  7.24696317120612398810 6.71355564581484909326 9.93897172636163617199
H  8.20765090728173163370 7.76237741445695483833 8.89725791922711195525
C  7.31203992942916158881 6.09026137632971220626 7.88113730341109786082
H  6.33099873735802454178 5.61801078295837541532 7.80505449818461638500
H  7.54455813250956541793 6.54161608329493038383 6.90943296127488260083
C  8.34444036901208363588 5.01621605630149947075 8.18305464269738891403
H  9.32855569273980123057 5.47930840635781013503 8.35434972019262644949
H  8.05320990137998293790 4.47593051942550257394 9.09830494722488936077
C  8.46495286531859392198 4.01948259008497199574 7.04946178303931070275
H  8.82422257702040013783 4.54692614268529915478 6.13957859322337551333
H  7.46423350511266825436 3.59034090449810072698 6.83715242173324178054
C  9.42330485935822714794 2.89383050505676298059 7.37329534631514071918
H  10.38759021445103414294 3.34375902381536693753 7.68036151128080479822
H  9.01235007893298423198 2.31743046074613445739 8.21894727079706477468
C  9.67659252585103502042 1.95057421570490641116 6.20970875616772133299
H  10.11794262240071340386 2.52557445512280409616 5.38286539419961052033
H  8.72732335847478069013 1.53032142075690291705 5.87177235288083210207
C  10.63172354506724914813 0.82931050316210397355 6.61100472848921949520
H  10.11303591747859798033 0.11669026441255336835 7.25403097578890942998
H  11.45185807720327986203 1.25950745272538577879 7.19041116989848294594
C  11.24241266555531204574 0.08153292939526490812 5.42676271882848215711
H  11.74047895332821056513 0.79224112522402112546 4.76494714425521515011
H  12.00962027482676219847 -0.60855081499797059053 5.79206131549223179888
C  10.22784055587138674071 -0.71698348046151849644 4.61125765298524559199
H  9.49847092625193667459 -0.04094831939317078451 4.16265844501599069361
H  9.69533207134187868803 -1.40937114179321465457 5.26580248040093135131
C  1.59036728607924082723 7.99483708897955036576 10.50507472974843992120
H  0.81705183034759176763 7.42226403034305981521 9.98469056245013675266
H  1.56035423901856429296 9.03778911209392532555 10.17059445543346996033
C  3.21534503276404670657 10.89164194033252996974 13.58566753709444796527
C  4.00268493919131529424 10.14233069497629280420 14.46160238856381141659
H  4.69249544568072707307 10.65276451629341103455 15.11629270657049062265
C  3.91912474954532408233 8.76354506145254674720 14.53796163691938758689
H  4.53173873890373890561 8.22018305548185956866 15.24052070289779692303
C  3.02264770936329441042 8.10392032159367126098 13.71363495320126801857
C  2.24189899566302752731 8.83966504232503957894 12.81374350835702458085
C  2.32950536895340754029 10.21390109979203053570 12.74937680679573404063
H  1.70170966617986874070 10.75059662083859279846 12.05585140031202051603
C  2.67434654816950345690 6.69780970338649517259 13.58442649089689169273
C  1.69072500567708416952 6.56827805564144284745 12.59557483449983905643
C  1.34766990417364951327 7.92069572826694923151 12.01993242564140018658
H  0.29478950151119676093 8.17025516615875524451 12.19139025798027908820
C  3.12095550214456274318 5.57102198486839128577 14.25719007625083634139
H  3.85876061901184064240 5.65303980930041838349 15.04078235906163740765
C  2.59653183993560876530 4.33734147929322855219 13.91172410322275965200
H  2.93954269147038615984 3.46744004485491696954 14.45010985124877755936
C  1.63087274655030345372 4.18922009809902728961 12.91454938999692814150
C  1.17652016640067635933 5.33357855343349918087 12.25880409844775087436
H  0.41380421796210598018 5.27357669586206956325 11.50006918639330777410
C  3.33892545528600370730 12.40867767103487295799 13.58819274043887936898
C  1.10506493780167325269 2.79746266459689252315 12.59427245147909957268
C  4.78284706712139762175 12.80273520696295364019 13.24245654224443313751
H  5.48308954049449503998 12.41176936905942085332 13.97405347311961776313
H  4.87690565638582462782 13.88624372759817404699 13.22654622479953800962
H  5.04551790707837088945 12.41679173253191059700 12.26018134133103210104
C  2.97705187157703399237 12.93717171749144867476 14.98563843790933347577
H  1.95977353810057852712 12.65047987461285394772 15.24653165970257617801
H  3.04026271212411813849 14.02326353457130636571 15.00252624685733948695
H  3.64663976046752402738 12.54615559557889881148 15.74633853148525020060
C  2.40949407341843446773 13.08002155392061638395 12.57112088118589809937
H  1.36552630746166858700 12.86890914314811062980 12.79371954357687535264
H  2.63423243813075025344 12.75107621069966867822 11.55871365103568670918
H  2.54560816372299836274 14.15877300370460645240 12.61305499932888629644
C  0.09552413501323187006 2.79983013818990578159 11.44115654358850875383
H  -0.23243739255485618145 1.78105639384914171686 11.24472463293555257735
H  0.54402650937894492245 3.19478731895716006051 10.53406182362652998563
H  -0.78839148904188327549 3.38399281275888785814 11.69069803594704737293
C  0.40484621449559288209 2.23882872742858030080 13.84375459816225273357
H  -0.41537591570149334785 2.88929003558451125144 14.14560965198705844159
H  1.08946068107808358150 2.15156327399350111307 14.68295797812759317935
H  -0.00597856805016405701 1.25246886184188888080 13.63658816826128017397
C  2.27461488745123396882 1.88286600476361298817 12.20051267238218350997
H  2.78536280086135512590 2.28947214626825923389 11.33214986293747017498
H  1.89384217217062555960 0.89362808610380817242 11.95717824374623816652
H  2.98325018013420795171 1.78067419201685472885 13.01539775877678728477
C  10.90986917089058039210 -1.51749072281019703468 3.50207276066004435933
C  9.92078159602128195615 -2.33418148098842337390 2.67660767156569701086
H  11.64745714075243299135 -2.19679103281721932461 3.93928289866072223191
H  11.44991130937397372236 -0.83659187930542433520 2.83931560005990313300
H  9.19141589229463207289 -1.68394691523448614134 2.19849815470880027846
H  9.38970330244522344287 -3.04551787588967304288 3.30490677336614435688
H  10.43569377295204958500 -2.89319970930067071890 1.89691560753218535496
Ag 7.96525506677405648048 5.50534726763277149075 3.90535900279152681236
Ag 5.66174665059763615460 3.93311881846574129540 5.09303555648713235371
Ag 5.66094759611874387417 1.66018980634739454771 7.06453366788049219593
Ag 7.19488704456131955567 1.43162264611053702268 9.73283610539326815569
Ag 9.17427166791125792145 3.34298693573039429339 11.22541212709488611665
Ag 11.50150875567511477016 4.89321577133595653208 10.03178531500648063002
Ag 12.36100865106948276662 4.89269313470165023716 7.14378159856577266140
Ag 10.86515985021242158837 5.20153585978149202163 4.48160973205400292585
C  9.57220448553329283925 8.64426046424201643958 4.40338551399599520408
H  9.86457401373435160963 9.67320369629010734513 4.18344424419768223800
H  9.84325713929674606106 8.00850581822277263200 3.55354546686771222141
C  4.91689400444013191560 7.17728671242958338183 4.18514969500601541341
H  4.23144640169198016366 7.79941850981969508894 3.59928341358683390183
H  5.23063584519671920248 6.31235904498694910814 3.58591409426406571015
C  3.04424117253100323666 4.20331609237740799756 7.58832303624158654998
H  3.02140582113283873156 3.34462161279340675080 6.90794829963140699647
H  2.05092044229223802176 4.35018360825598549013 8.01515344165237841878
C  5.64541256549352254979 3.82930624490972881802 11.96669353552324821521
H  4.79551241976554187829 3.94778382726424403870 12.64206722554436446160
H  6.16954787396029580293 2.89436022694377381725 12.19437453305258678427
C  9.73346849523647250635 6.42527890741317797563 12.65765081843590067479
H  10.33077060363175014857 5.50374981878913782651 12.64384124622953997630
H  9.85498748167979776724 6.92884085330297061489 13.62263402446502524867
C  12.17124596975564898571 8.13052828836495322662 8.77227422667682077417
H  12.93321778871704808012 7.34688042657232021071 8.84697202696260198707
H  12.66172561672116714249 9.10641513636172561519 8.77340593983530325772
C  10.13595469749402866455 -0.15661201883660247347 11.13107337628052206924
H  10.67865608810934752171 -0.88324283838189199258 11.73985041165514076056
H  9.41671223449604077871 0.37916490948999115318 11.75945964253385511711
C  6.59300848226275704178 -1.54776409863173824988 8.06739936487444531110
H  6.17915151573960308440 -2.55090817189493446193 8.21672504973377115789
H  5.92566410044952096570 -0.80099424269018726363 8.51877841615505460027
C  5.92552773968640167368 0.54159514608590519913 3.69925799215639816708
H  5.04288891421309504182 1.08507232818753474035 4.05318912611492443432
H  5.65831428704818062414 -0.03577655528108891758 2.81128351573088597348
C  9.80192702714744434900 3.20712531373724818451 1.69598789944183980793
H  9.78274081224277658464 2.78065785971153500711 0.69067482011027081512
H  9.71350933568280083819 4.29656010620773098907 1.62272294209134848586
C  13.88544306237967163042 3.50079619623291904418 4.36827213504648259601
H  13.63092363869186129932 4.53558703289320241936 4.63314082523564518823
H  14.84186878918425023244 3.48426343798627646819 3.83414782240754181686
C  14.08686064500733081672 2.39768823358709237681 9.12301667021447038053
H  14.22782199484391618682 3.45091517643340361943 9.38835903475314381694
H  14.90621684559692639027 1.81104611909351120858 9.54382039401385284805
N  7.03989669440890164509 2.72982899719359073387 3.95169485050982416396
N  8.05528787044563188147 3.42917736860698152412 3.42797524716778490017
C  6.98701422515884740250 1.53595055192750562512 3.35519822404675682748
C  8.00828476249986742630 1.45246867768439535951 2.41194427005745382075
H  8.23305873037976709838 0.63856359800093365209 1.75088375438896282077
C  8.65342762004904919593 2.68259225582173010949 2.49362792575631875280
N  11.78670462607640345709 2.79444723093373958989 9.91768067266577091345
N  10.75538962853797642083 2.12352843119434719910 10.44378731226018430789
C  12.78350217873640559674 1.93403995957416574569 9.68377330998990615285
C  12.38333957358264925119 0.65838177205328030084 10.06988981826078344284
H  12.95355842957297909379 -0.24846636157461610139 10.02324336785466840638
C  11.08751347098408857050 0.83588234768359725990 10.54854516588847701541
N  10.60748111634908852352 6.87187166724395215311 5.78308224837206985569
N  11.29015046686073908688 6.73932984247417099510 6.93066368973418445165
C  10.29597354738990233614 8.16232668787814930056 5.61816597152909125157
C  10.78559443397924688668 8.89182707990220677630 6.69656029306199673812
H  10.71274821738691329642 9.94847084933367753479 6.86031358938420154914
C  11.41627527665893282460 7.94384345430524430043 7.49629798733700258850
N  5.76189837127974158193 3.02822993283302155376 9.63422878272977101233
N  5.07766044801679861109 3.12467995215492377881 8.48501048302567362214
C  5.15282754609265225554 3.77303989738107725671 10.55963141954952355661
C  4.03488967036855683546 4.38392514994920734495 9.99505119968162070165
H  3.32145493728163021530 5.02143943109700519045 10.47736185216994719838
C  4.02782001234051989513 3.93184054040852082323 8.67815592869237306672
N  6.33149428029592620248 -0.37968619089822208679 4.73740818786299655585
N  6.65784872448533615596 -1.28614700188879194087 6.65045690665590871760
C  6.25820723207924256570 -0.14065525769398234956 6.05595373935045522273
C  6.77254762590944370260 -1.65050163417538531263 4.50004621808202287525
H  6.89375188422734375138 -2.04950958386991644034 3.51429883346651017462
C  6.97731556698906185687 -2.22639621028296375016 5.70841509441827543725
H  7.30068975437236566961 -3.21737074119726962351 5.95102259923829013388
N  7.86293534694183815503 -1.46710552607600952513 8.74320440470261850407
N  9.39469258749865332447 -0.87187085823362941994 10.11604936108167507314
C  8.23756303383764354464 -0.46597407706193649801 9.57154238640225329959
C  8.78303589221106939533 -2.48074657634528517036 8.77050497689230112996
H  8.68167073260555177683 -3.38295622347594626689 8.20406999650934665169
C  9.75289808685587544801 -2.09975077650356656278 9.63542186423012303464
H  10.64164534470173251179 -2.60990616014152454483 9.94583503028024473736
N  14.14813650377425702231 2.29061195181657506481 7.67991509322680521166
N  14.02867656946387420192 2.75415987833238684601 5.59244403973836501365
C  13.64804048298151073482 3.18830740210724794537 6.81621300193281953739
C  14.81719252518948692909 1.30026115114816631646 7.01787940597276893584
H  15.29683473134763183054 0.48660506410945902900 7.52187291818629866214
C  14.74751824754298823450 1.59320841649335287471 5.69844366938467317141
H  15.15912359142274823398 1.07984589699793032125 4.85506333784375954110
N  12.85931449982431118428 3.00569267937538464608 3.48610533109152509468
N  11.08199654974944259322 2.89937230759950503867 2.29625135364425059237
C  11.65383497960219472134 3.58891797440861060053 3.29614242515142663592
C  13.03053282738394358375 1.96306817534545219317 2.61427887438477313253
H  13.91820518859012878465 1.36664647981641307339 2.57900789048840017870
C  11.90367186762838613845 1.89593541560532008461 1.86678510406886033479
H  11.63932687684085998114 1.23318582200464721410 1.06864844678064851990
N  8.13501802551912867045 8.59847697021986512311 4.55508289545366551465
N  6.09533244088724490695 7.94977757326888401224 4.49127777532227945301
C  7.36585134772406036063 7.52738828678904781100 4.30283948713899633276
C  7.36902356593759755299 9.67389022989959102006 4.90671655358433689287
H  7.78616875693194465669 10.63046508135189682775 5.14454831281669733301
C  6.07821286920722947400 9.26728427957497125078 4.86251074679669947898
H  5.17763793943956152077 9.81244827566605337665 5.05434664673946709712
N  4.22142602526578780697 6.69031375388784610436 5.34677823924649686660
N  3.38235923498804469389 5.37966395135365438307 6.81647936491403338977
C  4.28563983712702523121 5.42669805100677571374 5.82559683186845056468
C  3.28778828844460901948 7.41692063038552618082 6.03555252452189616719
H  3.05769768315032219874 8.43875991384368084880 5.81654027791606775821
C  2.76067275426585378995 6.58483937249599993180 6.96410281762169525166
H  2.00008511110188802462 6.76246143114205278124 7.69507454156461889738
N  6.56446211138459112533 4.92175191363633235397 12.19043161387866014422
N  8.35143026445899572252 6.06457578691718701691 12.48445195009066743808
C  7.90116972349394330877 4.84804579093701182302 12.09765152538788690606
C  6.17344396745046619657 6.15983669988272630746 12.61097566243802425845
H  5.14804815822655559288 6.43356337951763279648 12.74859285745002068779
C  7.30206444000801724314 6.88275886508944090281 12.80522053510805946530
H  7.42161718725176910993 7.88796007788087649715 13.15031284035425329648
N  10.22755311440895908959 7.29548153296738632889 11.61815220812073867762
N  11.31637379739296989101 8.04201433963107703562 9.93368466125400395583
C  10.99014761841211296201 6.90707538141718746516 10.57299355091502413018
C  10.07816289897466432990 8.65504939547024676472 11.62452217189066061565
H  9.52539712010040773293 9.18239460441742849639 12.37329118241878234130
C  10.76463997817735673834 9.12588187470874601104 10.55656038357827419816
H  10.91006404192584611224 10.12884485317211513689 10.21177825804559446965
215
-339.2003433580 (converged conformer of GOAT run)
N  5.26577151206474347589 7.30475925507626833166 9.86444539770247530441
H  5.11582156558638789789 6.30576020761896316458 9.78382081143513637755
O  4.89320189306187458556 9.11798202071066299368 11.19065281228780506240
O  4.03722304010826338327 7.06538220805327199514 11.69750607530121300215
C  4.75573379807127949448 7.93220154147040901194 10.91562936308102393923
C  6.14630526457728798562 7.93639987509467381699 8.90306313843266039498
H  6.29888406703112213592 8.96465012536419791900 9.24147458286065237587
H  5.65023411880078896274 7.96543198492894255480 7.93029661752427017518
C  7.47537658658299708492 7.18428444903677032585 8.79343710463068006788
H  7.76491162311597360457 6.84369791947077210637 9.78674092973706954979
H  8.24254935938300725695 7.87741804695902381184 8.44469683920182490056
C  7.38514489329733159195 5.99107075734549177071 7.84709293574423938367
H  6.48447340527284588063 5.41655881345473488864 8.05288086625902721494
H  7.34202849170891269637 6.34262171241187644455 6.81069266925401528567
C  8.57849479906615464131 5.06009741776036214844 7.99352228026105837699
H  9.52327845232527891994 5.62891364209716105194 7.96188275612877660592
H  8.51769633325602626428 4.53787123279578796797 8.96775672737451223782
C  8.59074846271093939265 4.02355234922142646070 6.89089013371002856445
H  8.72423043918716167866 4.53453063923761767740 5.91379398979916803825
H  7.61611091269418327698 3.50129862044929662801 6.89187456151067134869
C  9.68740874909727089914 2.99545261668555085066 7.05938618275218932041
H  10.66438528397200968811 3.52065426250988222634 7.13543094162509206058
H  9.51044561720288150752 2.44793908445906405191 7.99904167718291514433
C  9.74519486518825139854 2.00317349230773888991 5.91171404962178215214
H  9.95672300932851683797 2.54673644564103618393 4.97828861483867246562
H  8.76963767181541342666 1.51984717958657000736 5.81285288190573190548
C  10.80670636617517210709 0.92905825116784290785 6.11318522758085247659
H  10.61154204585813332073 0.39322087164432417694 7.04477193605145668442
H  11.79580636408664773285 1.39037835446967017461 6.20883270030268263895
C  10.83151043414070002768 -0.07463455187613998731 4.96286756369921899790
H  9.84008125729460125797 -0.51630636652309114254 4.84232526441899935321
H  11.07154510523050205961 0.43817420641494386757 4.02630145066630618089
C  11.84219422661941756303 -1.19803264075497661878 5.18511397727721412565
H  11.63563218351318795385 -1.69454665024103956483 6.13696301975261704342
H  12.85246878961386940432 -0.78164321286059124105 5.24927922799423996025
C  3.47759661089837290859 7.59007553776891441544 12.88148286101674599990
H  4.14672185817151106590 8.35245527124559039578 13.29560724388226589099
H  3.38754365707228100035 6.75686092715772090855 13.58067014444834263998
C  1.83285398433962409825 11.00807529719422106496 15.30346502154398891093
C  0.63804066005590875932 10.57172317023503893552 15.87802250984177199200
H  0.20910983518091619260 11.12389076367908558041 16.70176275697813395027
C  -0.03384039232748214943 9.44992238607003187667 15.42539140883926407355
H  -0.96038906277512037235 9.14634896035528655034 15.89304439495773024760
C  0.50117557600262419015 8.73313539909463365518 14.36825289129177107839
C  1.70416204970504026051 9.15209165542207259136 13.78648506764447567718
C  2.36187456254294314562 10.27490281745901867794 14.24264194326664068058
H  3.27727498080640344824 10.58113575129362970983 13.76290895979375861202
C  0.04273236386608036952 7.54345399343274536363 13.67353030313840633880
C  0.96433813566371462400 7.22727402387212869428 12.66671678482473950567
C  2.09382950460524597247 8.22697769251165667015 12.66157218292602593124
H  2.12709838580469678959 8.78528918864096297625 11.71942572325508535869
C  -1.07891197723453924340 6.75093723807492018807 13.85212296159141764917
H  -1.80742764288882273860 6.98548017732023041049 14.61657410328837158886
C  -1.25281942662386125420 5.65026764935804770573 13.03155204145783940817
H  -2.13483353012258003645 5.04350513921305498855 13.18238771007722931472
C  -0.33567343638449642640 5.31070779437078410723 12.03652805906343203901
C  0.78576563574398416989 6.12180090303861490497 11.86278759621887601838
H  1.52359952051501856829 5.90216237098136708994 11.11212239111964805716
C  2.50334142790473190843 12.26184851658942598363 15.84868072506278480205
C  -0.59466713120880587695 4.08009529735016673868 11.17709834893775955322
C  2.82233443931890803924 12.05929423565421565456 17.33846000495744021919
H  1.91881957320101648179 11.89950834176591598634 17.92055512362661318093
H  3.32669346535235099793 12.93776890843239435469 17.73529865743820366220
H  3.47100001248591016889 11.19628151198280363587 17.47178301632690278211
C  1.54786559670729317872 13.45404337128127281176 15.68139733425094917152
H  1.30945273794541172663 13.60211539456697771300 14.63005033697220014233
H  2.01072656077173128608 14.36182611906569128735 16.06277200439690844291
H  0.61799234719098539159 13.29734247146556214147 16.22178349230830463057
C  3.81210531364856697323 12.59755976077783401479 15.12588265723199398849
H  4.23540536448603965880 13.50255078984753254190 15.55629667977429164694
H  3.63743480622745885000 12.77812467069409230191 14.06838315852174758902
H  4.53554464586101158119 11.79551842995461896635 15.24440637926747044162
C  0.51402462440048246606 3.84154938184540384327 10.14997705019329821141
H  0.27218880652056576253 2.94525979229512113733 9.58303986693166365285
H  1.46021759347659862982 3.69145134044194378475 10.66008550165449797476
H  0.56609335158634355167 4.68266071075712631000 9.46629372180326456032
C  -1.92066457157840542180 4.27015632017822088784 10.42200773376739419973
H  -1.88332889033452577365 5.16587339608404771951 9.80537854240324691091
H  -2.76097689707975657569 4.37188123989795940361 11.10525136855270211811
H  -2.11634248693795345986 3.41254280130915299551 9.78157325556618140183
C  -0.68570877901790616704 2.84026180684147089295 12.08167385360537693373
H  -0.85403114285764392122 1.94926435678929266260 11.48062997502917070847
H  -1.50630976390695092704 2.92021381668559998346 12.79093578332397385111
H  0.23494064561225069809 2.71497695888218792959 12.64647530878710313118
C  11.80215703368197921463 -2.23874762908030966457 4.06707543842179841675
C  12.80018533850082107506 -3.37005759940086679904 4.29264618831351629780
H  12.02120066706800116663 -1.75634291496444028269 3.11087096732098711271
H  10.79627162682939456317 -2.65935091533577683265 3.99985139776168097114
H  12.59464462915987681413 -3.88625140370701771531 5.22801317290815248384
H  13.81800767226592796533 -2.98693677271797053407 4.33435242641550022569
H  12.74851315427345710418 -4.09807697420644068131 3.48581678011737317036
Ag 7.65854794707167041423 5.19042833558846616882 3.63804564996851720338
Ag 5.72032188966583543532 3.50524788776518292366 5.17863117378451764949
Ag 6.23296684194058769890 1.21715321605654169801 7.36724739161869734971
Ag 8.09503936546572866462 1.20116669521392216424 9.81800221592281374683
Ag 9.96541861281295382469 3.40460379242617650064 10.81080032323266237881
Ag 11.98051620664095295865 5.09151834441016593047 9.27560030794546719335
Ag 12.48891355615442577687 5.02744082195791719414 6.34067113455341324624
Ag 10.59238731681229594983 5.03175422560283802653 3.89089595261985987662
C  9.03309796314080237778 8.35985040027058445844 3.85407453641824826462
H  9.22330787631624637868 9.38298843169294016775 3.52270316185131626696
H  9.21011200458924683687 7.67551752257640806931 3.01625845006980863872
C  4.48545125487448270718 6.67610941431921034450 4.50789544822580356964
H  3.65942927711459198292 7.28586209625763814302 4.12731771900686617016
H  4.68419913491416206597 5.85081287214072887082 3.80993815370910393625
C  3.58423084426587479356 3.51415893846233240438 8.12911705452331467825
H  3.64411983878591350106 2.66199174444451713839 7.43916094073682643284
H  2.61510516591022312838 3.51034729770169828811 8.62707611646010086304
C  6.61097852296829380236 3.58734989258920311528 12.24404244410978570556
H  5.83642982478195815332 3.68807825443682490985 13.00525122254581944503
H  7.22953155491647247999 2.71140935235005731130 12.46988201351276615014
C  10.47775206674143788632 6.58552352954071551494 12.10167006888787888386
H  11.16259636948891653674 5.73034707550869448767 12.02845011962920018789
H  10.71166696615780544732 7.16151464222267719606 13.00355520174203860506
C  12.19333801012644258321 8.32597737634148593600 7.86389178577731939868
H  13.04675706931482892514 7.63802934863993954195 7.87958811380319623652
H  12.56427899420546800968 9.34920989788728817871 7.77600869397279481632
C  11.25836390054061553201 -0.02996515365291863020 10.68699445836039885194
H  11.94198405454709543960 -0.67652582001031014158 11.24380472488548043941
H  10.56226811366897777589 0.44570863941213545445 11.38454819886754521008
C  7.55278810754602680788 -1.84419724656418271280 8.07866713958983595489
H  7.28100336828499905550 -2.88978216126436215916 8.26201278609014977405
H  6.86678774510604572612 -1.18242010047315559973 8.62345611354800567483
C  6.05345681657064904613 0.17743997322329008171 3.89915755915551809352
H  5.24128230024135266518 0.68788392172936418945 4.42656131807457420280
H  5.63978618482868032658 -0.43213618380518958872 3.09200619603415294279
C  9.43010141235244603308 2.91928947577313557815 1.21445822664115610223
H  9.32469230092085332728 2.41958872061920304830 0.24925011207539604641
H  9.26255499405678328628 3.99306843740578010227 1.08039655615056506832
C  13.71015117689045226257 3.65354102230581734290 3.43545339371150237895
H  13.36824066894713070042 4.65626320064800136578 3.72113131622378912056
H  14.59166541653387838551 3.73964884896408866766 2.78952018869826368075
C  14.66564299590821818242 2.79838963591429168432 8.13901948681435527533
H  14.74394753720280348830 3.87122265564183543063 8.34328829265340132793
H  15.58214104824686430106 2.30526805596157835510 8.47184592587518459084
N  7.07156639315392610001 2.41883902504706016501 3.87792138666411112524
N  7.95425564748883573429 3.14019790337510995570 3.18115626394332107196
C  6.98402432571263886985 1.20347297292513255584 3.34029700078462177260
C  7.85081956287479787449 1.12228614575722129842 2.25125599419569244475
H  8.01952874056342857045 0.29035387589251460128 1.59340654530170233727
C  8.43511314880342233380 2.38394187929481260468 2.18812561188662524359
N  12.43882007092485508792 3.01359184452926776032 9.18285459937669834574
N  11.54959177631054068058 2.27139743231567114989 9.85190582330959330193
C  13.48898812518566714402 2.24706921781413404560 8.87200170484693373396
C  13.27133123460556873852 0.95852236716063687894 9.35073975492156073130
H  13.92572828207861945771 0.11078169941016735578 9.27318022722975321415
C  12.02628251822338967258 1.03227090898396856034 9.97204939483032681835
N  10.42061875917425339821 6.76400060968179595022 5.14091390634345479782
N  11.25487397253501420380 6.75606298607316535509 6.19721626712503148582
C  9.96572791413516867465 8.01015912128207929754 4.96773224980988992172
C  10.51082651790365218858 8.83705893987170298942 5.94317673811154367769
H  10.35566236849469667902 9.88810420158727865214 6.07449394625681993176
C  11.32696523338031369121 7.99857416695672718276 6.69194121098317040719
N  6.56115637745615298826 2.65035747067141080890 9.95804021497083979853
N  5.75782758605612432490 2.63372979466306000873 8.87989803758010509682
C  5.98545112400308276790 3.40621036656532094611 10.90206559634360772293
C  4.78089424634430670835 3.90507507054266422841 10.42049502422886497754
H  4.08933547787908757698 4.53485351839382833106 10.94151258968630990864
C  4.67662842921658761242 3.37744264785873760104 9.13731043372553308757
N  6.71182915176392125289 -0.69548468052423029206 4.84571553759226603120
N  7.41004449400244968871 -1.56564376023188778220 6.67358653482371622090
C  6.76798147280085959920 -0.48918204662232511737 6.16898283540276182180
C  7.31685490174360353421 -1.87550255427772238903 4.51366089015200522283
H  7.38098045599344310119 -2.23547531995799442228 3.50660660839568283365
C  7.75527685098529051544 -2.43072290610707320013 5.66905533490180246758
H  8.25974073165746069947 -3.35980453821221480837 5.83696504953674555338
N  8.88109082146387507350 -1.61795254576735381136 8.59216578776154626951
N  10.48995929713390040661 -0.84553666570006669190 9.77463755512160759054
C  9.23136176735759228507 -0.58550340823650337541 9.38965069025831766680
C  9.91692055804827177212 -2.50631370890831650655 8.47656731138374119894
H  9.85903171759906804539 -3.40822623759727338921 7.90319975172973698818
C  10.93583097801177927977 -2.01395976126671882867 9.22067446547563740467
H  11.91574073469668348935 -2.40659626104310753192 9.40314783762156736202
N  14.55110531938871432089 2.62436839260401688634 6.70651267605853718123
N  14.09093403905218977457 2.96623052780352214342 4.64317801637291260874
C  13.85441007034720684032 3.43115623223773447137 5.89129814495440129463
C  15.20289810810713326816 1.65711725608520454855 5.99251481016533915636
H  15.81835894448530055456 0.91270737775792287749 6.45461534998009334174
C  14.91835474410812878432 1.87415733783274607305 4.68722243884117339974
H  15.24686148373671201739 1.35245426647853506097 3.81290447789932507305
N  12.65354966599547559269 3.02341454115552465964 2.69047069091585910883
N  10.78990831306515474353 2.73317269852697197763 1.67779816566531092548
C  11.38411863313668703768 3.48613820887779368718 2.61537853446269075164
C  12.83917835760008685497 1.98788726874638044251 1.81079193171344776658
H  13.77438316676690988061 1.48193859783903336691 1.69071429309079324099
C  11.65787137266620376863 1.80432182637420579496 1.17609534377344893130
H  11.38180671100285756836 1.10393892121141368179 0.41472974936072048990
N  7.64938407066239722809 8.24839775472855052385 4.24931176149443068368
N  5.66913530489171080262 7.50201163959687100657 4.57170964553998970814
C  6.90082429344173942098 7.13525369992529956420 4.15557622233594425865
C  6.90896334698158298693 9.29287238342546473291 4.72658212633132457370
H  7.31619231882838683134 10.27217353274795996754 4.86906162888574556291
C  5.65553957598887091507 8.82146852662578417892 4.92677993374214118205
H  4.77965753511411950427 9.32716719766333746122 5.27549472320126611180
N  4.10773031651020126276 6.11822006607117785393 5.77791191075554699808
N  3.69899069813276915042 4.72562508167898176481 7.35187205182116887414
C  4.34431830375727834337 4.84707465576975060628 6.18166524781135784394
C  3.33138026059522962541 6.77414509240206186291 6.69328930208644656830
H  3.00713816551419821366 7.78642652202598917199 6.56948497642201445501
C  3.07809706333506394316 5.89093589868440137280 7.68849574899475030065
H  2.51059385308377880364 6.01246968973620976584 8.58753552946836329340
N  7.45289737668851959285 4.76199785956518351071 12.29329081434200787726
N  9.13430004519994653833 6.08344772546646339606 12.20751753777989101479
C  8.73585688761793299761 4.82396914905817553176 11.90477140936925692927
C  7.04354651353120608803 5.95116583305078705735 12.81931426723049938232
H  6.05238899427995669100 6.11375800348804609996 13.18805517318091702350
C  8.10536453004905865782 6.78950686723301366499 12.77076772033189655531
H  8.19980917925707331051 7.80374850345252468742 13.09773323545874390561
N  10.69485085223132436738 7.42985246554330558411 10.95126218795037154052
N  11.48315988985157432012 8.19797354989571047668 9.11550356300636721585
C  11.37155557321478482891 7.07011905980722410447 9.83767220091981187124
C  10.38365865185497227685 8.76080487611863567565 10.91539610102592661178
H  9.85685204415475446638 9.26148720102854383640 11.70010815737195564168
C  10.87823687957080132094 9.24438346333001703670 9.75199862302011766246
H  10.85912757478457102422 10.23475232742263685282 9.34698185022527638921
215
-339.2001850754 (converged conformer of GOAT run)
N  4.84627710205706563329 8.13954253469065669435 9.76295950885483776460
H  5.15785390713287217324 7.21641824522433594780 10.04657021712109177258
O  3.59150058738137500924 9.92698462625575928087 10.40227682595737945803
O  3.89776642108429349776 8.11704868599292694853 11.75961107908268132860
C  4.07314342840677490187 8.81916149595125631322 10.59998837926459458458
C  5.34420483113003097486 8.66979459036834754215 8.50753167484497119233
H  5.29720762252714916229 9.76070279684464559011 8.57810670074604253443
H  4.68128729371748164567 8.36003162794806797820 7.69364677136343466657
C  6.76868668264078809926 8.17706026545499042868 8.25402173890998724914
H  7.32466031456767829866 8.24494993849702595412 9.18823763539777083054
H  7.24400226158022686462 8.84681729350988987903 7.53616275438067084735
C  6.79797385028142020502 6.74147426624041479215 7.73036276703343538941
H  6.10430189662975219989 6.12930319552484004220 8.30226761622452080758
H  6.48026025897044899438 6.72896911192114721700 6.68604922799100975794
C  8.18504708830919724960 6.12246615162598484261 7.83791433115494662331
H  8.92388295961815103396 6.76043754452112466424 7.34373116257484248592
H  8.46361055665847139551 6.03750125608241994257 8.89998226327472607977
C  8.23260159897379928395 4.73528950202365006561 7.22338786700006352248
H  8.15441406155170867009 4.81366599615339918472 6.12096145527231527694
H  7.37994764483148912859 4.14321307573995056828 7.59521138987840771506
C  9.51165103779938547746 4.01381405291856374618 7.58317536088357879720
H  10.37262913314639334317 4.65273902479919954089 7.29126134042744578068
H  9.53371462431093874557 3.87569783867731798566 8.68133162550877202079
C  9.66214187184900374916 2.65711835071522672891 6.92140329389057473719
H  9.65066922281945593909 2.79815185638397956325 5.82629200099515998090
H  8.80790504746715186002 2.03253977353478809675 7.20913557240538871440
C  10.97016220276911724341 1.98729012957473072376 7.32334614705898534481
H  10.92432810299554013511 1.69956771273157247748 8.37564194072697532079
H  11.77585923712499393901 2.71987555687743043364 7.21116402632302566644
C  11.33390527873069508757 0.76623458228321927876 6.48125392671603073325
H  11.28572221214565374225 1.03388888157162384118 5.42404944587591053562
H  12.36492699023078856158 0.47427000440117605962 6.69994002023461643347
C  10.41241216828307969422 -0.42403141026579582729 6.72946122583405514916
H  9.38338133766769466604 -0.10743736548789151186 6.56412737698243375917
H  10.51415805624258936746 -0.75158404773837972357 7.76565000226092649882
C  3.01199355170208882271 8.63420195905317910956 12.73618966389091156088
H  2.67451108041619267652 9.62921373137674052600 12.42489104050302728410
H  3.56756656743947608845 8.72492131997397279974 13.67458483313675543513
C  3.14387755853136319217 4.54603550249073418144 14.69513333353472717135
C  2.67232208451885888678 3.62577543532671597859 13.76350240507034428106
H  2.83858988092424269212 2.57307333571278951112 13.91648252350837999813
C  1.96438722479254312958 4.01641902231084557684 12.63747701294549052875
H  1.59396710407028141532 3.27322837569702862481 11.94893859421181225855
C  1.72164906586541377465 5.36282939602959807246 12.43073976002465919066
C  2.20040955366626267420 6.30418945036295585993 13.35385143750976233434
C  2.90503186730262896731 5.90493263836606896433 14.46612813077976156251
H  3.25019947946690823670 6.64781450225437353652 15.16996844266128974255
C  1.00909336182685738237 6.06874285039745320347 11.37840819592833874196
C  1.05020245359425423715 7.44206775999218628215 11.65345043438877326025
C  1.80905358777564995165 7.70010744481401854244 12.93177282151862428350
H  1.15927172096967101567 8.16538669731564326071 13.68172175688499869750
C  0.34723468765188414409 5.61846998684174359084 10.24719388154007582159
H  0.27856932535051104338 4.56496983249072041389 10.02501897202850145163
C  -0.23560905185229508163 6.54659014731194588421 9.40195869091501457149
H  -0.74305821066256250162 6.18957568214210862578 8.51975921569544603074
C  -0.18944363013652232297 7.91859279037590724215 9.65487981647872217650
C  0.45829573058284900355 8.35753137896200648527 10.80947618561656931035
H  0.50695757689173781557 9.40709310491793004871 11.05507953395671805197
C  3.89700968405863390487 4.13067859538494630556 15.95168655547535152550
C  -0.81847572586117856019 8.87878891310981366303 8.65647514818638086354
C  3.99781125498509615213 2.60935519912848157276 16.10954429148304001274
H  3.01017008739131775030 2.15711936404686621671 16.17231232293313780701
H  4.52533368962739768193 2.37763605187289428500 17.03305975060114008102
H  4.54681007042984841604 2.16338542806152167586 15.28562023130714564445
C  3.16157467582434836828 4.68253923496186885700 17.18420552078030993925
H  3.13268337462886048428 5.76888507581021237058 17.18872854959548845954
H  3.65934185887172214180 4.35809845787516714211 18.09641007154716163541
H  2.13572120410572896532 4.31784892442385448419 17.21114214934411990043
C  5.32123694570435734619 4.70200372567282265379 15.89516818134477560420
H  5.30106276875276805072 5.78387664578537119553 15.79974004416714095100
H  5.85202344418888209532 4.27576460470187935670 15.04909118087781649820
H  5.85603620779963218723 4.45232434772459484407 16.80915287208697606047
C  -0.06295077347655819722 8.75587321905693194424 7.32456802895915437546
H  -0.49945031584537780134 9.42952460568260164564 6.59047228008737828731
H  -0.11829707620440821358 7.74120445331229234398 6.94386164958627283283
H  0.97864238014867677151 9.02936201291522877455 7.47620615663016074848
C  -0.74467273475220885359 10.33971264597993133805 9.11427881943788875674
H  0.28658444189152021409 10.66346702328532281001 9.24140317571918146200
H  -1.27946526227156098798 10.48655696623900901443 10.05116128225047233968
H  -1.20709171748334043173 10.98081639691321242935 8.36620189600082042602
C  -2.29925810052740331457 8.51971104047930083425 8.45578209079899245637
H  -2.42004688213224916638 7.52327219847379957685 8.04204351777733172923
H  -2.76656086270106271741 9.22861921150034270056 7.77507399349761030294
H  -2.83145999168913498067 8.56241135452851054310 9.40504359101046993885
C  10.69875109742224772447 -1.61063330441664742665 5.80824818749844684618
C  12.03929003068476966121 -2.28667043707729966684 6.08205196508362533336
H  10.67526933066990757482 -1.27822476517348970759 4.76728168566831467245
H  9.90920646544042682535 -2.35682145457856329074 5.93146937216631187084
H  12.09879677743093395748 -2.61725347565453780874 7.11684776118645778809
H  12.86885299300121232591 -1.61100410340258992647 5.89017766470201564744
H  12.16679278912370776311 -3.15983737205685066840 5.44382899134860132051
Ag 7.06753724636097135914 3.99510686695692118775 4.01208282472369770488
Ag 5.49619489848354270123 2.83707430867950582964 6.33239135178794843029
Ag 6.59157021276968979606 1.68430619363431288704 8.92505032084058136377
Ag 8.72861247626658709464 2.72621009053000618039 10.86428884368626057721
Ag 10.40965692743878534543 5.28765852489839627282 10.75798136198972443367
Ag 11.97564823767017294642 6.51542340786478835213 8.44025936379878238824
Ag 12.17074418780755706848 5.41995797728918571323 5.62893825226690491803
Ag 10.03569136231444502982 4.29646287943577043222 3.71348191732929588937
C  8.01491702555522955720 7.14139566699728867150 2.69005778899107816926
H  8.02289608484397476218 7.96692993196118237620 1.97535781743725102899
H  8.22400077034084553418 6.20638586290810589929 2.15795053042243356600
C  3.87698758967756340610 5.38791568480154303700 4.62710652266115918252
H  2.92315248087461121429 5.67176952337115736213 4.17005125906429618965
H  4.14663734083242374595 4.37071206489520935889 4.31294713012302199928
C  3.72071813069820089837 3.93236055142298024379 9.29452367650373822983
H  3.71536566437179782696 2.87933428134285485100 8.99181690614977568998
H  2.84643698524391730587 4.14226291267929358497 9.91162145357810153712
C  7.26787975438785327498 5.61946734895395749732 12.55258225278840633621
H  6.60263491438867333727 5.89593893022553761085 13.37204843774733653561
H  8.04295838236995308534 4.94030119126604194690 12.92567669654760287301
C  10.56710819084530328382 8.75916693850718885983 10.75646395738154836863
H  11.36689787294124620587 8.01460306740549199844 10.86770441543535170581
H  10.81223817338919346298 9.65023796856762317020 11.34444339900622544803
C  11.47502509843775975185 9.00201013082994805359 5.95635024108545874100
H  12.43028809556055591656 8.47889272891733014603 6.07704521387770046914
H  11.65304233061658223392 9.95888918349974261446 5.46111528353258979251
C  12.17453913460892245268 2.17716153960892322416 11.60292212977651260530
H  13.01223270194284786783 1.82022613253479725870 12.20732221752156654304
H  11.53380936050850635866 2.81847839712022363301 12.21739574560312924234
C  8.37630103913352819234 -0.73978341704624206443 10.65132522113447066658
H  8.28664675157925323390 -1.61639195220252585017 11.30197307310580612238
H  7.70832338741891298639 0.05554602096955907342 11.00886968881067140558
C  6.11315871443544622821 -0.74033113152788754263 6.31697214793791594900
H  5.26226215338282443668 -0.16544420817942473434 6.69814444837482980688
H  5.74608824275042096019 -1.64916355665130609509 5.83526258167194011861
C  8.78187159514711446207 1.16095318649995915550 2.38979120512933906895
H  8.62709370017918963924 0.33729243586306534297 1.68950146599615891319
H  8.43226192026436827121 2.09154719800932564766 1.92978650021367670320
C  13.20248837099286909336 3.06152991096213611399 3.25525405604126394365
H  12.78242591843764053294 4.07072256982077185228 3.15300214331373940269
H  13.97382790172566124909 2.90806374992300220583 2.49217110371671779490
C  14.79958278154458284348 4.22874035210938181706 7.72499739521923256547
H  14.71674096469218540051 5.30047633908296500493 7.51515399010282880710
H  15.81740063130030193861 4.00699303644629800658 8.05374718737099293264
N  6.79909723340918681345 1.43297098637232744878 5.37586443678620184983
N  7.49810089731643802935 1.93296160662037586064 4.35069572223059530813
C  6.84808898820149725140 0.09987533056685204969 5.32294543232265304766
C  7.61578910763428762465 -0.28382448160873252618 4.22561903358031187850
H  7.84457240976795233678 -1.27844306500731441645 3.89587956253892020442
C  7.99956035384796937393 0.91869591228108538061 3.63859321170726257577
N  12.72528648208283996723 4.60294067348056845645 9.00788429734420681427
N  12.03556248214415447251 4.06202689406039052500 10.01957141750748903064
C  13.82119788407812777109 3.86724860199465680921 8.79330805665432002627
C  13.84114306830815444016 2.80679680336046422084 9.69395932866479803636
H  14.58687511015457971553 2.04195446064488184135 9.79104900000782585323
C  12.68609493562577839043 2.98026887922554628574 10.45269388356279094410
N  9.73734286767624901415 6.33576153718722601127 4.27086944503598520129
N  10.64837596586410128907 6.82607789406185716530 5.12761743520855617362
C  9.07425519989278051014 7.35842401122485689768 3.72094045890976143909
C  9.56222630380509031056 8.55245051467400863032 4.24148138222518156226
H  9.25251063440797594239 9.54927571892282145427 4.00103735646518643421
C  10.56467960686026863470 8.16123271719241039079 5.12199290175898802602
N  7.03384897006190801250 3.99492881001159139132 10.70539309312189146794
N  6.09794583586703620171 3.54589094122852532820 9.85295438170276760559
C  6.48582391522883483503 4.93504957047241799017 11.48231047800548587645
C  5.15460496826840408602 5.11361921665985974528 11.11942476076952246444
H  4.43250691463089552258 5.75887258325571238515 11.57615088122490831779
C  4.95800870320320008489 4.20539173184485814971 10.08319829437653325499
N  6.93852667583864501921 -1.12176991142279014468 7.44206880451596752835
N  7.96053075168444213006 -1.11022749295349409948 9.32321244674037430400
C  7.20251558044050987917 -0.34669744928948453833 8.50533332531506935936
C  7.52048753028151484301 -2.35013600312876125287 7.58076250833366227511
H  7.42265284227537680550 -3.12641184703062613437 6.84931480155457705905
C  8.16583464806228853661 -2.34600098953415869829 8.77123270964202816913
H  8.72290454385563052142 -3.12150951655847563870 9.25447576179865194490
N  9.72839699901649801461 -0.24131823243401306911 10.73316104582990604399
N  11.38944468356370798290 1.03403159456208371125 11.18925732630500924358
C  10.06071802811853288517 1.04164682584575052360 10.99915992001411169099
C  10.84384301079918699884 -1.03548443316834237748 10.74796225145907513365
H  10.81635881286910283450 -2.09133232234063726196 10.57522477377453640202
C  11.89282013670427851082 -0.22726619522282298647 11.03226772227017171701
H  12.93289849128534108047 -0.45574333147729273463 11.14475140574698208695
N  14.55215874405477194387 3.50916077267016790486 6.49358671430269485114
N  13.81801650839319250963 2.96962934700952985168 4.55555958450884723732
C  13.66778877085208421249 3.87277560790905095445 5.55137361538386997495
C  15.23812566163449488954 2.39093731442765866646 6.11068489383845214746
H  15.99559312908503549977 1.93999959700807433904 6.71818729698046634979
C  14.77934686980660927702 2.05078264824070055639 4.88368050786338336877
H  15.07242145412812561744 1.25193546815248391013 4.23517715508987979689
N  12.14111735593876773009 2.11329478733932552004 3.03233258375359859826
N  10.20423766774946905400 1.29120807106807022890 2.62829166338468755981
C  10.82143849653915346209 2.41295292785915860279 3.03158143138912006265
C  12.33751863803065518255 0.81571741564294342197 2.63881690678561753316
H  13.30538469490468500567 0.36809440042111951641 2.55392959368645389162
C  11.11193526234364803429 0.29831119676084849601 2.38794396060627356349
H  10.82931778618457130392 -0.67664737673394359518 2.04687427328525295422
N  6.69581666391407814842 7.04775986490076178370 3.27225748799532656363
N  4.89706266069950046926 6.28933209918999214239 4.14966027499383738331
C  6.14268013556008440901 5.92879451756291864228 3.76897687602701836340
C  5.82153092201514699155 8.09556043203060937685 3.34376165640698452819
H  6.06369920119312055817 9.07724934559335672191 2.99268837568098966528
C  4.68205374807042673524 7.61592204100794845090 3.89541318715902828984
H  3.75746551447284504732 8.11065016384043602216 4.10563701833209027114
N  3.72657202653129848713 5.39032105512289128058 6.05887165177716369158
N  3.63917071854323515012 4.74039840736748896433 8.09756850869000466275
C  4.12062338477053557995 4.39898642116944049718 6.89159502042716365366
C  3.01801660794552972789 6.33751025599958772716 6.74600760136648069931
H  2.58756735131005655148 7.20110519107356417123 6.28363120954751686043
C  2.97044412261947599063 5.92814087998954253322 8.03598152735851378736
H  2.50427342831172783377 6.38312184400316606769 8.88533216927744717850
N  7.91512296304894391596 6.81686838028630326392 12.06594371460830927845
N  9.34576723833710687472 8.19077386889890846078 11.26212259386053560206
C  9.12278717991030418943 6.87384182087970430075 11.48352222685274170999
C  7.37995955283783633405 8.06434295424853431200 12.20316389770224319022
H  6.41486750677014416766 8.23589817865052609136 12.63323067412918021546
C  8.28467123498378299473 8.93722531562976740815 11.70006382168057079696
H  8.25302666359020697939 10.00499920609749082701 11.64013915721283431992
N  10.49864852456838981709 9.13230883506877688660 9.36398979309405987692
N  10.93224606638437990114 9.25700841416910336079 7.27126185821748816096
C  11.11007278700047962161 8.47817478608352459446 8.35099256084926011567
C  9.94071649551800362588 10.29749495624835020635 8.91437822790776301929
H  9.41537989047499834783 10.97995944500837950386 9.54852164881942933050
C  10.21275955096276355505 10.37345263410187001796 7.59056766141501082501
H  9.96648594216456551464 11.12787987328720973323 6.87236958237076223099
215
-339.1998707910 (converged conformer of GOAT run)
N  4.67222080755707658284 7.02913100171933002969 9.30535680229152895038
H  4.40103301402730018310 6.60108809209147828767 10.17959042871898667215
O  4.94373661848043610689 9.04754790366003547319 8.28674427782522116104
O  4.27102046528618295440 8.86537587086778700041 10.45612188816713761241
C  4.65331296597846844065 8.35804700100462483192 9.25645699921251896569
C  5.07500703403551867154 6.15688352953745088314 8.22043897906749521098
H  5.34108857409703308150 6.80237495404434167057 7.37905612830083335041
H  4.22362781389349084549 5.53417616577839499570 7.93129274335402367768
C  6.25496825803044131931 5.28833512584287568359 8.64636010388125519910
H  5.96510845249443910632 4.69731710492694265469 9.51496638609166112133
H  7.08139476613871554633 5.94333663036924875200 8.93347769606179475943
C  6.73031153930767001015 4.35378894688197259910 7.54354025058029087347
H  5.97733720047980376933 3.57584908247032373652 7.35718285163649188263
H  6.87489252392699246030 4.91883971132372543877 6.61222150598740032734
C  8.03946890194876750968 3.69211350379712799352 7.92521410189228170395
H  8.79797294206337454625 4.47622034992615702720 8.12303231411221027258
H  7.89109770162639723168 3.10907235015898741892 8.85194619499000445728
C  8.57072383240877400112 2.77242947681349782840 6.84931707593312388838
H  8.67537582241010696293 3.34802591997735721208 5.90352330866989305491
H  7.84213199940749206007 1.95651232127450747100 6.68746412308790638690
C  9.91615073131488422575 2.17667586944608704158 7.21501565867518124264
H  10.62955274779068481905 3.00135249107646417954 7.37527185465233880990
H  9.80584477462786097135 1.61648783287433284173 8.15180737180118875074
C  10.45356562659539534366 1.25037229138191374744 6.13402085814921704809
H  10.54745260458507694068 1.80569674432511551032 5.19629253581747097002
H  9.74344421139846161850 0.43766703702409959220 5.97155527319559631394
C  11.81014151996317451676 0.66698421649434358471 6.51713211991554874913
H  11.71969416493130111689 0.12133240132788891685 7.45745847967460129269
H  12.52515570023125413002 1.47660583398780032027 6.67811176434279296643
C  12.36510251878015509419 -0.27757783801674662527 5.45292194850743339174
H  11.66121086362464076558 -1.09448314876666064066 5.27884177954160627166
H  12.48541094432715681251 0.25639482191752183127 4.50677459882646580525
C  13.71342495754469581470 -0.86535974431694473452 5.86677768861557424884
H  13.60187206967912842970 -1.40921785377456210142 6.80738699145785819411
H  14.42896758543339075231 -0.05739088740177766823 6.03815007834101180606
C  4.22267664749489934906 10.27676567331311652254 10.59897661995415774072
H  3.80502666672801925785 10.72682667736566131111 9.69131605872808599145
H  5.24080114811149044840 10.65807702469356499364 10.73556586444905036615
C  5.12124717660019967980 9.05186758810772928996 14.86456871758371889314
C  4.04839166036147002359 8.26071919159684497913 15.27804626441515978286
H  4.14590833575531458877 7.65477067126111876405 16.16447085207139622298
C  2.83876275135998312749 8.24671116406088877682 14.60567425966910803936
H  2.02077689117974124144 7.64023786924774128693 14.96384578178883728583
C  2.68979179982716409825 9.04338571662459500544 13.48240729997871412138
C  3.76009978377074327582 9.83560716463005668686 13.04649422097759625672
C  4.96116870698852530097 9.84331790933038064395 13.72508441008716850718
H  5.75265389012550798498 10.49236278475904171614 13.38553300847673099838
C  1.54857797894426507668 9.28394041020332139169 12.61557946006251640370
C  1.91791286533883642562 10.22053202855444453689 11.64280559676020487814
C  3.36253535077833420885 10.62018565030574990260 11.81865070688094832008
H  3.44940941711854387464 11.69833521991620273184 11.98758030228907323078
C  0.25294066701259065866 8.79481868437472513733 12.63609407123852257371
H  -0.06073881410245007828 8.08103949012232902760 13.38294419290931003275
C  -0.64749568504421173287 9.25338075729075981712 11.69094246216947219352
H  -1.65935266627383004590 8.87893854867878218329 11.72468802472582893870
C  -0.29661079013163149654 10.19094126635152086635 10.71811029960623606883
C  1.01273656009617951668 10.67117408714752357923 10.70584089221736689979
H  1.32599916457419997329 11.40537900141307758872 9.98070667990197080144
C  6.39223886421528497692 9.07834390177637295949 15.70388906029278075493
C  -1.35400431495105610935 10.66953958545263603241 9.73246460906512389499
C  6.79071369620010845125 7.65423248311983073222 16.12812771718687798739
H  6.14351090797344845384 7.28654432512300154201 16.91968557236631198748
H  7.80726965591120780630 7.65389064028949306362 16.51426843715045578165
H  6.72491764380139933621 6.96805578185165153116 15.29009113449552259567
C  6.09527140717047188900 9.91503735966755428421 16.96024910551759745658
H  5.83252705787313630026 10.93686404851742111077 16.68968107787717514157
H  6.96911005512251158223 9.94723092297892819147 17.60819092418415721113
H  5.26571543202141434392 9.49546695741702428961 17.52521892661356872622
C  7.57409724207193058021 9.72335805572581968192 14.96889209741814674715
H  8.46521537181193117760 9.65610425121725945985 15.58965546565414150848
H  7.39103239016624069535 10.77996777960917107464 14.78515052589169975761
H  7.77203859126015128567 9.22980563273102561084 14.02292910606048614852
C  -1.93133222148277017283 9.46722842715357160159 8.96923649809644274455
H  -2.68590742353480482763 9.80662127603540056953 8.26333211763372688097
H  -2.39661072666102814566 8.75544150453913871957 9.64425406146556696285
H  -1.14151229869748416235 8.96195872943725291293 8.41923982605803722379
C  -0.79962926336895545631 11.66021889884732232190 8.70231861433288855778
H  0.00598203203216218782 11.21429610755265748878 8.12403376326913218008
H  -0.43790757839504834692 12.56595411840584120000 9.18386819561440681525
H  -1.59230335954144930355 11.94573771356768432383 8.01396375462794452460
C  -2.47462496092842254569 11.37232652627358930886 10.51533697790025279062
H  -3.22983845538118696794 11.75226560725082336489 9.83049642560673220260
H  -2.07256518265741096485 12.21067374306052677468 11.08151163661929494708
H  -2.95844424716591714031 10.69325888348873121458 11.21194694971078931189
C  14.28996023676034177186 -1.81523851936439406529 4.81783922718024726350
C  15.63367822901110315570 -2.39674758550128430556 5.24933842972133035687
H  14.42191796984548979310 -1.28477696761938187109 3.87173518070050359796
H  13.59135871102267500987 -2.63557643477501457596 4.63873624579808652157
H  15.53296278111346495621 -2.96138285821067626102 6.17404920012097946369
H  16.36383546407474298690 -1.60633977383588089083 5.41287726670434032883
H  16.02913971379840063491 -3.06638249833874354522 4.48769966124297159382
Ag 6.83502572278161402153 4.17425561249733156899 3.83731710615214893778
Ag 5.41671173715167597607 1.84696049946454543544 5.19975039710872088961
Ag 6.43101992697608082494 -0.08544609341537867664 7.36612272718454974552
Ag 7.89930658543984787201 0.51618541135643258855 10.00294209665761613337
Ag 8.79060999531374243077 3.22830058633329475271 11.21467108232815768076
Ag 10.27445442257978491796 5.56013500863769838389 9.87447126319185208843
Ag 11.13116483350412977416 5.74450192247442359417 6.99971146872594829347
Ag 9.62411316380500636569 5.15359778930041834144 4.38417366810518149833
C  6.96556517618810655534 7.68494393079615178976 4.14186963078843906061
H  6.79823508033868328937 8.71732342308147778454 3.82490090451179209907
H  7.46764927015806190269 7.14039545137413611542 3.33531146030636360678
C  3.33616528538918100111 4.41584826159073617902 4.24396193086262840666
H  2.42670794370761200298 4.67104730981353455377 3.68914154946914685240
H  3.95063100168163394699 3.73045244654477281543 3.64609674844940556682
C  3.02284359644005018453 1.08252530954203107783 7.80505808122622912748
H  3.41468381954239896814 0.29371986875769184877 7.15340996682912066973
H  2.06501302753089355235 0.76534653796574803053 8.22134937963351752899
C  5.45248214872224501448 2.17973429438178945006 12.16462833207622473708
H  4.64077926196500545331 1.96374852114364228939 12.86208426311605457215
H  6.33802112142311635523 1.60015774577684632973 12.44602165576798391555
C  7.97749123601872334177 6.34944011885001557971 12.44839877172259079430
H  8.91375860796330599101 5.77527421626890280493 12.47595320785320183177
H  7.87591880718369985459 6.92924934717192364531 13.37212235406150639960
C  9.52931843232685871214 8.68115008033698032364 8.44660784430515398924
H  10.54962948826293533955 8.30325816410075745466 8.57009534821222906942
H  9.55641728289939429430 9.77105126819818536887 8.37054598434640517723
C  11.19401175414861882018 0.49516095607375110177 11.39394913011970444927
H  11.98798845832376080978 0.12270514676501687035 12.04447288192141485297
H  10.29783566482699441735 0.69515357933888610731 11.99141250904427025148
C  8.71751771428640154227 -2.51304943520621026920 8.44485189569142136179
H  8.83182235503618429107 -3.58711995453926846267 8.62626653032480383843
H  7.77471377771829530445 -2.16207534113395194453 8.88669696117775309574
C  7.08740296698816418797 -1.18974086991802430191 4.03254149782812998382
H  6.07220581633833855761 -1.05108588741233699437 4.42049179631138766666
H  7.06335584654467663057 -1.90029271418903356050 3.20351230815476561986
C  9.49306435987858776571 2.69986755509165377021 1.75122756575080362751
H  9.67929701636426642608 2.25662216632317091936 0.77102868146727754350
H  8.98022700309846300115 3.65906745336677818869 1.61912944083506005200
C  13.09304229188619927982 4.77257733367696967974 4.32741549752084608826
H  12.45892596620708481225 5.65554987391792529650 4.48453247713757097159
H  13.97933076925339435093 5.05984103095986625931 3.75033961619901834439
C  13.68221309698291321411 4.35843654524869972278 9.16170643737266310325
H  13.35277636047884186610 5.38906878456169380343 9.33346330131523593820
H  14.66521952560420771761 4.21705471280955102031 9.61464472528208347057
N  7.12490316653324207152 1.27503485964151108689 4.05020873256251068284
N  7.75251711617420014022 2.29675307752697044350 3.44997537155038269674
C  7.60368267292621435871 0.12952726261419122977 3.56010719970631939191
C  8.58160604748685429399 0.41119240600676310038 2.61097629677111342517
H  9.15191457375978778543 -0.28111735736436660460 2.02542178373987358242
C  8.63414863413963651340 1.79985608153784104601 2.57486093933460491456
N  11.40885667127020752787 3.76890818540408334414 9.92154791540480118783
N  10.75856131374086466224 2.75406028996172747014 10.50751973569181529911
C  12.69359718796898661708 3.42407688146434008303 9.77491067687261150354
C  12.88265138223893835345 2.14146665468433106128 10.27605565016115463095
H  13.79519234562858720494 1.58178583364911373721 10.31600028209341068930
C  11.62430667091741121055 1.76413786476271816639 10.73525112644484558189
N  8.70166487087282014556 6.67353020855901135633 5.57832860402148433820
N  9.37588410738765531960 6.93736979784630491963 6.70609092477526935738
C  7.83506475074177899387 7.66625112105215222869 5.35559788380761947479
C  7.94104747882241479573 8.60432260240757784686 6.37868918884868207897
H  7.37533698930572079178 9.50813743493300833620 6.50557283088177840114
C  8.94173718898215774686 8.09849148810541663579 7.20356637957011969320
N  5.94366021971801838930 1.37377550459318475973 9.88341413262154411257
N  5.30698104573071471890 1.09097193417275128979 8.73881703667241893640
C  5.04855866516780871223 1.80447204718932718848 10.77676778847672700579
C  3.78557866687794675187 1.80795451845437948890 10.19229421738421415000
H  2.85288174326953214432 2.08667318140134261384 10.64049467544112204109
C  4.00327413443298940621 1.33671638109686030660 8.90167085181944450767
N  7.90104838750834481687 -1.74367051177764409431 5.09090404390369677401
N  8.64661543183435910009 -2.29299666735466978196 7.02163743748949364942
C  7.72607091541014767699 -1.52028148572727150878 6.40305594341025852145
C  8.92192493149684295872 -2.62704611443448943220 4.88150995230856032947
H  9.22315687660151262151 -2.94470404934568907862 3.90448430508511545867
C  9.39107327070361996846 -2.97971263594641833095 6.10188024524234329249
H  10.17064385456654385109 -3.66259098135613569980 6.36765316268417347345
N  9.79934790725994986360 -1.81935693240559714923 9.09605565301809626533
N  10.87106980288173119220 -0.52905564645510594346 10.42677056931594137268
C  9.66091016506602606739 -0.72841241336679196650 9.88248359845296064918
C  11.08475721650079037772 -2.28552925448087762561 9.14688600615486535617
H  11.41806279563720849524 -3.15030987140183249551 8.61241219068052110686
C  11.76194019087837361326 -1.46544308285547408843 9.98541920231776458650
H  12.78484963647182226509 -1.48805764344391011633 10.30065748966062777470
N  13.80420123053113101719 4.15477100821162714794 7.73419479762361028463
N  13.52062214874505841067 4.29501139893903882694 5.61671792928807445122
C  12.98992364669323862358 4.67554417730480587068 6.80225899741727957348
C  14.81843982489260724833 3.44803783918119410856 7.15409351844951313382
H  15.57925330263909557971 2.95391398057370491159 7.72220766361278521117
C  14.64439071277965709328 3.53895368822533917808 5.81484822483458074771
H  15.23266101054303156559 3.14346943594363636976 5.01371893137426383191
N  12.33725035637516143083 3.81755868425639821595 3.55722957670829931232
N  10.76789797881642485322 2.94863450406253857494 2.38870955034236587267
C  11.00825777636945446147 3.89434771589317163532 3.31169617643476055235
C  12.90757982169462358968 2.82503312289455976725 2.80707616844237151099
H  13.95205668186487635296 2.59625599751607660792 2.83569378144935413388
C  11.91268994224808785987 2.27341336248662306829 2.07410135248844351707
H  11.93742751012885250361 1.47993968398802300257 1.35613342630834843305
N  5.68333901465191537739 7.06040328612141276921 4.37175891191969956395
N  4.10077820893722311268 5.62169525641038259067 4.45460523245562445283
C  5.42138605615698487838 5.75400994172018176442 4.20337121847140160469
C  4.55392660739737475950 7.74036695400946594958 4.73451675477093658628
H  4.54928594747780135066 8.79348998392307201755 4.92898511663863114762
C  3.55166163594457717778 6.83164698541905757168 4.78272965983948505908
H  2.51480997847259502009 6.96638518600522083091 5.00751927817831088419
N  2.96361740421619312968 3.74275567652233132065 5.45957577595137699689
N  2.80370844253632078846 2.26151666016825902972 6.99627043398277148611
C  3.55808509633818514928 2.63056076676653294300 5.95068253377795386427
C  1.85641524250179568156 4.06033281755126829182 6.19995609450382723082
H  1.22303056122641518044 4.89318881765498492342 5.97704324655743057804
C  1.76064088360120685195 3.12405625692667321402 7.17346450097617083230
H  1.03382829495579109391 3.00591997589513137967 7.95045460059767705729
N  5.78899437626940205348 3.58237418311457611608 12.26821845545850919734
N  6.88497496793587959729 5.41933551154872450439 12.35546203187875846652
C  7.01342102414437107427 4.09964506604113942956 12.08468798759820295174
C  4.90110837310708902237 4.55442868762841879260 12.62944336297644554179
H  3.86856343797001844820 4.35536487435106334232 12.82936320959063358771
C  5.59118313571216951630 5.71872220033562328467 12.68981483942232557638
H  5.25796151900628316866 6.70153470995823408174 12.95674134513057396134
N  8.05434557767813608109 7.26873544908512414509 11.34041761238833601055
N  8.76937393036007861724 8.31523997597815167637 9.61758466288656244103
C  8.95376777010106650323 7.19608138929378160498 10.33667425642268078434
C  7.31213116425257236841 8.41336967018060022383 11.24210648953101809866
H  6.53760616818446838039 8.67181672813612181017 11.93486598749472449299
C  7.76481591303816376382 9.07444777907005217799 10.15009512870790864270
H  7.46074340305481253921 10.00628635153271517311 9.71688267546104178507
215
-339.1998328359 (converged conformer of GOAT run)
N  3.94223288294364371254 6.17875000258986872836 9.65125307081372696416
H  4.16973814548198973284 5.87361340689115163372 10.58966194016914563747
O  3.19691754522593107879 7.97509979515805511596 8.46078630891460292673
O  3.41066285301131655316 8.02582956927648361045 10.73277419063743032268
C  3.49305270742576512433 7.41988996824928470630 9.51148224585653956353
C  4.29292427154078026774 5.27684741159802772614 8.57197353353135760301
H  3.98175820100595734274 5.74538558945311006454 7.63511738308123177887
H  3.73861154449393184862 4.34478236236326864628 8.70437438104223382140
C  5.79584255227202316263 5.00683255546205696618 8.60459782226241287617
H  6.06319250867483283685 4.68640608493929988754 9.61073978359676672767
H  6.32578416447527835942 5.93400202704556178901 8.38144546003447921123
C  6.25212226822033123597 3.92103014245531245052 7.64127428115712081791
H  5.67066886049058105357 3.00674521381065096293 7.80000864500370560961
H  6.11441783783676662267 4.24034991460147381304 6.59950356632343204666
C  7.71838354556753003521 3.61083708476643305829 7.88331355828520408124
H  8.31503777808314659126 4.53967424409647968275 7.80555953528075985304
H  7.83006106692109327128 3.20860362470096882603 8.90481465858091425503
C  8.26614724434041825418 2.59736931755680089395 6.90652938752559109048
H  8.11803214412965523650 2.97454401671070378654 5.86872440571731246450
H  7.69937545962103619956 1.65408601083698991729 7.02408525629533375678
C  9.73960953650789384994 2.32038626471357822822 7.12494423562021950147
H  10.29655288253953493438 3.27291039446660558809 7.02355535638488426287
H  9.87503529987371031496 1.93985038924287955808 8.14507707673997849440
C  10.30273563078246112923 1.30902555648618124096 6.13956758167083016531
H  10.16595542428389187251 1.67915914529940124567 5.11606492081881825129
H  9.74776101908891234871 0.37242603792541295604 6.23204903553074363032
C  11.78384423964415361752 1.03477251093506827928 6.37975433852106732502
H  11.92728587954693608708 0.68025986084972211998 7.40149797020954558491
H  12.35464210572523668930 1.96203469208844127891 6.27463272225678281302
C  12.34435283581064624059 -0.00745422609111745516 5.41452570602850169479
H  11.75883268109670964918 -0.92715274291105043147 5.48673195031187876936
H  12.25435834384749611559 0.35133706333640812858 4.38421288244869966633
C  13.80892220504463807629 -0.33550187223001692871 5.70010113178139654622
H  13.91255919043687683256 -0.67619008745478836886 6.73285935926476231117
H  14.41751554230966547721 0.56631313355384627073 5.58992955396421642433
C  2.91688998325316806159 9.34973963296446086702 10.78516134397790438015
H  1.81953693067298605257 9.34376034170895053421 10.76878931778179193657
H  3.26080348350260784684 9.90433181725071420942 9.90439478966220221423
C  1.96176409958706443604 7.93034361788962183226 14.95638878652643199985
C  1.35045480005144469260 8.98961001493193734291 15.62788508663884101679
H  0.79773029058315714224 8.80427927414242006421 16.53806939622248250998
C  1.41210263424541881960 10.29203386002304654312 15.16416078741042383626
H  0.92014132467397491411 11.08918846586340478666 15.70451086204361956788
C  2.10526542248063730511 10.54953942171172798226 13.99312348799040606195
C  2.73349175196940041843 9.49885590001100155177 13.31217191530008392419
C  2.66542813405912948355 8.20510534927418078155 13.78376524784534851165
H  3.13820964575352689963 7.41870086866651590185 13.22368735618691104605
C  2.32588970474709988423 11.78104762179651032739 13.25561806202959758139
C  3.08656533436954827465 11.48938710772125304516 12.11610298492855619656
C  3.41591050112305749664 10.01816578040777727665 12.06948828659816186359
H  4.49847634682481967161 9.87939521625747474332 12.13462889610306305599
C  1.92791775024674016947 13.08492058055220574886 13.49852743730503767949
H  1.34233344785681829592 13.33561194579022490814 14.37195159706096703189
C  2.29003959801632284154 14.07144480502094729957 12.59848816250779357517
H  1.97264968017932851296 15.08438153191003117115 12.79907818391713014705
C  3.04342772267609973369 13.79772266146112968954 11.45634358526243268273
C  3.44410497153069750098 12.48211103134285693272 11.22853862040105177300
H  4.03256560960550825001 12.23314709256791132930 10.36172336096841561925
C  1.81961997653339313530 6.51829702068009098070 15.50988956069086555090
C  3.40652947334964784076 14.94025318970179228018 10.51710323670173430344
C  0.33294808091736172173 6.12731764699075487357 15.47243539471386952755
H  -0.27221185714468720818 6.80329620194126150068 16.07273992350513225347
H  0.19660045067566045418 5.12122927838208408247 15.86368655895025270297
H  -0.04277157485639282442 6.16037231138841434586 14.45194132768334327466
C  2.32728892748384019740 6.47826954360446993775 16.96034065153317271779
H  3.36396320182777808228 6.80304755573289021697 17.00961261454542494675
H  2.25825263478474447254 5.46625596932632085156 17.35359438409088284061
H  1.74194090245747990053 7.12388116860825171273 17.61061748049465336408
C  2.61256320865474567228 5.48825863161415039571 14.70212807633611085123
H  2.46366038501218653778 4.50841581313288486399 15.15047267260196406369
H  3.66984717712376395937 5.72823375519579425230 14.73233607900519182010
H  2.25639977081500830991 5.45737264017542589301 13.67741575835284706386
C  4.26629596182442938357 15.96041685335686111102 11.28025958231188674574
H  4.54176132201804705346 16.78331900720210967393 10.62398034844090588535
H  5.17551024549345406456 15.48929025751071364425 11.64723283228653549770
H  3.72975964407682836210 16.37259936936833071286 12.13065676983868357297
C  2.12027789228999186122 15.61703623443893462763 10.01745971107875732287
H  1.54210169504750194136 16.03310486356202346769 10.83792898839862139937
H  1.49511342759895260457 14.89797736161863284110 9.49172502948969665226
H  2.36452630380590900216 16.42794977098708031349 9.33438023681223150163
C  4.19900376378443773717 14.47293679052950565733 9.29170189228878662391
H  4.40577262761344989883 15.32953686957369043853 8.65366716295382332191
H  3.62659723820202817279 13.75222061755033209351 8.71331451249796451464
H  5.14872511703984070408 14.03740972001327946828 9.58919184147987913036
C  14.35215869837113089602 -1.41671913199207999412 4.76710375948140541169
C  15.81336411667104613343 -1.74932973474587249996 5.05433322344209035037
H  14.26121178400318356694 -1.08481654955669615248 3.72938486412777336909
H  13.75333566364057702458 -2.32410371215500610731 4.87389517723119158887
H  15.93647452101036066097 -2.11251908059744319957 6.07227637408269238506
H  16.44231258090533032146 -0.86985094492145620393 4.93004353569654441003
H  16.17448969772713240900 -2.51890409493700584420 4.37505096451267494473
Ag 6.37778074692841823179 2.91194499192178479774 3.84317079044664122733
Ag 5.58394617538048443350 0.66163108090134459260 5.74826199260127612689
Ag 7.18247062645621880961 -0.71924302703968034933 7.96934016802683320435
Ag 8.81506191833281960157 0.57346340506120885294 10.22253203760379491882
Ag 9.34111844360008625188 3.67460374592824035034 10.90125595001391367589
Ag 10.17571417325000737719 5.94507805425158419865 9.08693167157489511965
Ag 10.61801532214139243138 5.66898935283030436239 6.16216601150497211847
Ag 8.96164175297458953651 4.40491812088757228594 3.86991749733881285067
C  5.92618060489710352101 6.40451262292596190662 3.58389468676733180530
H  5.54207463918892706545 7.32231929266606051954 3.13305355903598137246
H  6.43244760606322252272 5.81269550524503486599 2.81305060386856986554
C  2.96305060250983931525 2.68653487522723244396 4.72762481627202024725
H  1.95776328254676545981 2.70903687396279302391 4.29245275303227558084
H  3.59834225131554674704 2.00521172998575636370 4.14512184820078211089
C  3.64204719094998674578 -0.01924907784611296080 8.74572412046942027075
H  4.05351410171889270373 -0.85650095725265629198 8.17077703796389442914
H  2.80412812322527837949 -0.37253386122971043903 9.34831935918042589151
C  6.44037245828174853557 2.10242014113860831159 12.45676206706998456752
H  5.81501966744180975866 1.83873341220493058401 13.31156345173910438007
H  7.46431567439351795201 1.74809317015325138556 12.63032797089237391219
C  7.97952873872795009902 6.71037716105355119822 11.87607117328161621117
H  9.02968817689090208489 6.39035502059896831639 11.91499527792701584872
H  7.78532636198786232029 7.42948248793951115942 12.67896346009393226950
C  8.62956515075642194290 8.50954996268379204594 7.37010780208411553360
H  9.71345193825588282266 8.35689988287998275496 7.42257239893527653862
H  8.42851615514440233312 9.55961237754278414513 7.14469217501505315937
C  12.18314103470877540758 1.48246530013087118860 11.11746868889420092330
H  13.08507813020266397075 1.38548408793323929444 11.72661175851875192677
H  11.31669081578151292433 1.63231146959735617941 11.76994503376037393139
C  10.08107356744922711300 -2.43511067471660958006 9.09665414294659946393
H  10.43186587849391955274 -3.42106168623891804259 9.42088103517087560590
H  9.14522407358150601908 -2.18598359589542834414 9.61369735126309343798
C  7.70408212536368264267 -2.20403931962622579022 4.83811879126681532171
H  6.73832399352420452487 -2.17302879541217475179 5.35246599717222970582
H  7.70966336227825266292 -3.03799144780961327683 4.13181412502492761973
C  9.03252583676855991257 1.56338270021921887931 1.65623215559218106563
H  9.18891488709778769817 0.97630256130887316246 0.74874707038885901511
H  8.32624224189488515435 2.37176808379618941913 1.44120674980931173792
C  12.34705979694057376150 4.72319754521787427137 3.33785962713892914167
H  11.53643621426355103665 5.44164134389416798143 3.51397967023811474974
H  13.03522653043847334686 5.12821607875352913908 2.58694017011083943203
C  13.69432963726499963286 5.23473442639722286174 7.99748231284625710202
H  13.22399708926863581837 6.22095727933735531678 8.06844418873050095442
H  14.73589795664295110100 5.31355974318320445349 8.31547362656387001323
N  7.27588642965425158593 0.20015323758974545854 4.48106299074158886953
N  7.62112039394483797849 1.18885265379510629558 3.64697888117564428256
C  7.90244483663504393434 -0.91633468483027336049 4.10790529080896504865
C  8.69468816322297044508 -0.64670738754013701310 2.99432154899133440296
H  9.31986258722145777256 -1.32379221875723196433 2.44504630182155402451
C  8.47362394377770833387 0.70228718843118453918 2.73820995785062404337
N  11.64967117883455216543 4.42243954115852933029 9.12017569318123300093
N  11.25981803837301242766 3.43757344054521229992 9.93676312906335468256
C  12.95553551676423253980 4.27498992960936785579 8.86766682275554884995
C  13.42591108198085336767 3.15019352751765246978 9.53705290224193191762
H  14.42791681244290202812 2.76636792841943979226 9.54429234528657843839
C  12.30681683930840897290 2.65968084425562700801 10.20710410223939312857
N  7.94281939612433429687 5.94225449183518694696 4.93696096427120600936
N  8.65589250876793592226 6.49762473773796145338 5.93233285946557664658
C  6.90347642602041755566 6.73902183453931247215 4.66211610451198943395
C  6.93323386618250392388 7.83995849561082813750 5.50991928052747681477
H  6.24426047281242446729 8.65963822774296687612 5.54471099719124715932
C  8.06847060632625634469 7.64458755885952001563 6.28910773861241079175
N  6.73733390834946632708 1.00816793807606774891 10.26635225471585499690
N  6.00428360254695192566 0.44911556285978537773 9.28948992845081633618
C  5.91315883169936729047 1.45357684404874687445 11.21952011939785265326
C  4.60017191638206668358 1.18426371902394711455 10.84989615444236932262
H  3.70436451656200071980 1.40150110817001261054 11.39300298556145918383
C  4.71148158716701637161 0.53772178463835995643 9.62515816140601110362
N  8.73281904656417040655 -2.42934959984019815948 5.82755267619746675223
N  9.79968962711091506890 -2.48950667673431169646 7.68320038638747426774
C  8.67084030209526090971 -2.02407966252185289591 7.10509847384926551683
C  9.88504478454427015777 -3.12811499596557318625 5.59549819911547174911
H  10.12964293622073519430 -3.54540318895810635524 4.63972740834246089037
C  10.55888527840220803000 -3.17060739656372625461 6.76970815513516122053
H  11.49227515691629264438 -3.63653809376991965507 7.00855314407017893075
N  11.06527544944133722993 -1.45029370301399573862 9.46506516472734205081
N  11.98331692244067880893 0.24911636887267718521 10.38972087690605761168
C  10.79028804535373176066 -0.27483968469146624614 10.07247011852726714665
C  12.41838060503606300244 -1.65030574303449650841 9.40139425850358634307
H  12.86479768283885860569 -2.52409769096097580388 8.97403699873321691882
C  12.99689075959794237747 -0.57224402343702251983 9.98254773369036918496
H  14.03107598530995048236 -0.34421593251474735808 10.14285320548373903193
N  13.67163510823447580833 4.82656258789677927723 6.60846053506674202538
N  13.06239585652468448984 4.55617053951181905092 4.57468706681418346705
C  12.63116726141167234232 4.99769894463631381143 5.77914955711781530567
C  14.73382386234469265673 4.27309457213653942631 5.95116196628961802162
H  15.66482389468125191456 4.05616343871762907725 6.43326001209586095797
C  14.35399045248482607917 4.10573740935676934072 4.66293844094758824781
H  14.89968019692707201784 3.72555178195938152541 3.82497655715812800992
N  11.75566544061878104799 3.51754054731318710481 2.81689188631039399979
N  10.29483994971515592454 2.16134901137923840508 2.03581631541029661747
C  10.42633663854696557394 3.26783895419910930258 2.78405397374918806008
C  12.44033284116344617587 2.56723819841148248599 2.10573208436254066811
H  13.50364168468322390027 2.57577944891743859657 1.98900444608947868375
C  11.51500666507040548936 1.70852711320161176900 1.61788467754140263821
H  11.63023580880489404876 0.83657472288139400618 1.00740245924828464297
N  4.81359653500257067549 5.63415233020004357911 4.08813316847190844072
N  3.53165243554555496885 4.00958131528652650388 4.63396066569886500019
C  4.76470461979540971242 4.29278600965306367243 4.15982511513304942241
C  3.64094352090457640259 6.18722563868018760047 4.52045822211943182367
H  3.47320846122758553065 7.24419342647482089603 4.54772683966115209842
C  2.82808775771405152000 5.15986559113544984712 4.86085095482122575561
H  1.82361032812663115266 5.17339547447635084154 5.22761666854753848099
N  2.87556123312511857648 2.18604380098869466309 6.07287132768423898455
N  3.15098320392807984547 0.97164520601584891679 7.81378160916348907250
C  3.69957849429897356330 1.26301352088982543620 6.62433680841429595176
C  1.83780372807158176585 2.46822652653149710034 6.91874436130940129175
H  1.05963696493468351179 3.16193943094231588731 6.67886093130426328202
C  2.01751581625046583213 1.70134143921371405739 8.02016686674928713785
H  1.42375195128943765610 1.61561025795837842622 8.90653629645334277143
N  6.47736550457224602440 3.54162899073731907151 12.33877744300091805485
N  7.14078594023877766261 5.55898661489335133012 12.06837845481232207590
C  7.52819952631578015456 4.26895856385133054545 11.92630763347916911243
C  5.44379535709586459546 4.34841443876127087265 12.71243011249369558868
H  4.51184784868150856596 3.96770704620993885925 13.07558544981364079263
C  5.86121646210910363095 5.62726488370672850436 12.54779492332472656813
H  5.36158767559360249777 6.55299064595777114306 12.74827649497172465942
N  7.75690839803457254931 7.37014576467458759623 10.61064584248880571238
N  8.06267679067781450897 8.19115341436302202283 8.65863142886610326343
C  8.57221892744844993217 7.30803553506746439439 9.53658472750136176899
C  6.74819273991798329604 8.26632627446218037903 10.39913243588853575261
H  5.98411306064386128156 8.47072251376924967303 11.11927941990319723686
C  6.93834426799611314607 8.78404410094243282003 9.16313918774499924780
H  6.37592505726050085002 9.51461566568148953138 8.61885687252041954309
215
-339.1995980687 (converged conformer of GOAT run)
N  4.19019997413903411143 6.15357555224671681771 9.54952244588628040844
H  4.16422619556911044469 5.87518206346838667287 10.52086151110965062117
O  3.74191358203420909589 7.88655301806658393104 8.14135117333891855651
O  3.44036146313905355498 8.04414448327988473864 10.39888305498235254731
C  3.78747328517940751169 7.38405094061019084961 9.25783664679055817714
C  4.64338972782654302307 5.17024914107827804344 8.58783158556033576758
H  4.65337213633425772485 5.65947531321006103155 7.61061421053151754279
H  3.92781390507194272388 4.34365357620031744545 8.55865092769352209245
C  6.03049582045119603180 4.66238484241894646232 8.96638491098618573005
H  5.98828251146170220665 4.20839045617997609128 9.95490560996502793500
H  6.71654412132810829661 5.51140129576870840822 9.00075486528181123447
C  6.56747073369334533055 3.64416944223647698564 7.97118899552647253159
H  6.02404872600701324359 2.69456117643700743258 8.06386987296687252069
H  6.43613523361849981796 4.01501868811191986453 6.94505371532276338797
C  8.04192218986406537340 3.39486482374675224705 8.21490488462449164331
H  8.58662530856308769955 4.35935765005824560347 8.15847095462553717482
H  8.17225514968926525228 2.97748242261443163414 9.22818921973745709408
C  8.64830111570925730291 2.44661271576656513815 7.20640617512755188301
H  8.47132068744244826064 2.85225189942505785723 6.18469412761533554601
H  8.14540346413613391974 1.46593186763332816724 7.28920592127227084944
C  10.14051105003849961861 2.26195951537424200239 7.40225374469197205940
H  10.61517595709996086839 3.25640467046988257849 7.39964067779001233305
H  10.31491010030811850129 1.78855577343265181867 8.37724101164591239410
C  10.77565678575125396321 1.42169163228686468159 6.30411301029405191088
H  10.61725512787223735245 1.92514377912598622089 5.34323973698801246712
H  10.28561465254093221233 0.44844748745005347246 6.25799710758523186627
C  12.27526081572845662038 1.23309867657929350671 6.52796389876520866125
H  12.44430085597416990595 0.50639945251211404553 7.32475389645488306201
H  12.71144614596470923118 2.18101113452211903265 6.85534652521827414517
C  13.02509276001081417462 0.77792828612246722741 5.27559865605071465211
H  12.90815492088768223766 1.52490682405302591107 4.48664360648155113864
H  14.09498001983227766232 0.71239017150745675977 5.49850362662430214300
C  12.55526640765464563287 -0.57419784194334866356 4.74337407556111934070
H  11.51463222414625420242 -0.50241987939600107893 4.42233531928733558658
H  12.61525968738857272911 -1.32011826859088188257 5.53791956897910253588
C  2.90579443218687227812 9.34765063294906184410 10.28319995575295742185
H  1.81042858033502884751 9.29051376049404709079 10.25005185322803669123
H  3.25068877334088490727 9.80313707542631895819 9.34784103335013405456
C  2.18917673592830297480 8.20675759633722101682 14.57930967910289155043
C  1.39055502487288151769 9.20720944391470652590 15.12638409957877527745
H  0.85280532212934279102 9.03699711777577618932 16.04571691670956568032
C  1.24857199682881336855 10.44835012986536071367 14.52310433147563273337
H  0.61864461799743164505 11.20288807049365686908 14.97403255940447763805
C  1.91770988841254563795 10.69982476664849357917 13.33877576864356129249
C  2.73228257228494531006 9.70536339273982662235 12.77849091830572803019
C  2.87235562113860787292 8.48178437754066116838 13.39056839719635405572
H  3.49157107507770181343 7.73445694620058787905 12.92746452061224005092
C  1.95769833386474090275 11.87107965301679257664 12.48020193222426321711
C  2.79322594440917626457 11.59722513643388097648 11.38979676269844176772
C  3.33831619074587049312 10.19434173084510675267 11.48522886867229431118
H  4.42997707246699423678 10.20665452627237002048 11.53019239644568827430
C  1.34474654783525160440 13.10893482547449906406 12.57778781225337638716
H  0.69500238465463226589 13.34467050342286853493 13.40878071725489029120
C  1.57447933800599138010 14.04760387453730174911 11.58730923687529212884
H  1.08738124370101019167 15.00784458906269946965 11.67373158649848896573
C  2.40518714697301305705 13.79148575352887107215 10.49577857422695004175
C  3.01725581814354359977 12.54190543619644415685 10.41126563597713783338
H  3.66646594270329462262 12.30614473735944613964 9.58496025605706236661
C  2.36610145197972254749 6.84613477864083819213 15.24092419764170003305
C  2.60694244107456718496 14.87618468027085327776 9.44606276716941906102
C  2.14967039295333250948 5.73090322614774727583 14.20711521960112833085
H  2.89317528268362611499 5.77043120551358512671 13.42135249447761324859
H  1.16051643035510387847 5.82823079338690064333 13.76365544197012980021
H  2.20723359383666561939 4.76547238735849454372 14.70369563465392559465
C  1.37945639013863186051 6.61649293940740967912 16.39213786646752524234
H  1.54313107782079672603 7.31692346225378109636 17.20918787492769652658
H  1.50910714348969143828 5.61277697964172173073 16.79219109080568728132
H  0.34847854980611892017 6.71393390412677781853 16.05510393627219301038
C  3.79389551146086123623 6.76408304317839004227 15.80377422199056525187
H  3.95727247440890161911 5.79186878526174808712 16.26162297081539520605
H  3.93796116165486376204 7.52803905302089937379 16.56613168243877964869
H  4.52621230417684206060 6.91737608789982871826 15.02113873461349413674
C  3.20454682466086548942 16.12374202512336651694 10.11605087491939869437
H  4.15811648392410049269 15.88301496130628365222 10.58125847901485627744
H  2.54281394643989688831 16.51884850021995276848 10.88185099291741408933
H  3.36668217424403604099 16.90455921302016406571 9.37605380638355256906
C  1.24822981744221817024 15.22560500518950732385 8.81788684108231990422
H  0.55055648407183355175 15.59816857761315489483 9.56289732153757121580
H  0.81020153344339629342 14.34552795404335157059 8.35133221462484875985
H  1.37305380489196426907 15.99436949671336805068 8.05822187520153043749
C  3.55342717470044000549 14.44497889118243705298 8.32039440665834462152
H  3.65184369702440969618 15.25946131750498580004 7.60590423560932293867
H  3.16009296632794356441 13.58032988938711937976 7.79183505391075659219
H  4.54170821664657431427 14.21934295401525361058 8.71188698855773857588
C  13.40341922601933433157 -1.04547709929668108941 3.56288118111176554947
C  12.93615860248698368196 -2.39222473907950217153 3.01975273277077604916
H  14.44911994158226775653 -1.13183837639039630574 3.87121359579535884166
H  13.36215382507110049914 -0.30269751560085289555 2.76216133042711575740
H  11.90415827751687949387 -2.33254228130393848062 2.68027012624399141316
H  13.00372020315573173832 -3.16049917027292437410 3.78681798655066259585
H  13.55066413721035800677 -2.70415212251473846550 2.17738792612558462736
Ag 6.30760956226699054383 2.67637833530888169520 4.32731401775592949832
Ag 5.82395931124890431363 0.41654727254907175649 6.29501692374346610848
Ag 7.63511923584832263856 -0.76889951185440619241 8.47642255377561326668
Ag 9.26838032062063454930 0.68197308845021931134 10.64356979218472432080
Ag 9.60797015800505427308 3.73494578079764316669 11.24533800373978564835
Ag 10.15133900796986310411 6.03098887624469703894 9.29187167452101370202
Ag 10.44166859307858175043 5.80701260492288895421 6.32407277625337904681
Ag 8.77159710309887685753 4.35032399107183920250 4.18705361734951875263
C  5.54517578033869007470 6.10152546592375788492 4.05676196050191961717
H  5.06728011616769435932 6.98346206158238835826 3.62391764372677815942
H  6.05232801156342059556 5.54403492407786302465 3.26165634438392615380
C  2.96036776307313953538 2.16685317972609015058 5.37350244192778081498
H  1.93353597463199289308 2.09149829079154336853 4.99964793991597034051
H  3.61836637372381986211 1.53084823710737882863 4.76720537110657893720
C  4.11260211608836634412 -0.37682044529121139220 9.38943760079156319875
H  4.58279289942052869833 -1.17230065868572719268 8.80065105918871637414
H  3.34317361844242233460 -0.80807341738306082135 10.03177474989084316803
C  6.82334826362867552518 2.09228914072756655429 12.94560906485723883463
H  6.21630513977877363629 1.84601656841271566378 13.81846349312232824502
H  7.86456483282207763352 1.80695996730148955578 13.13429058318772923997
C  8.12663087235530312569 6.73268156721637200945 12.12233993500705508950
H  9.18485084872727952643 6.43935317188151312706 12.07897387226774732483
H  7.97198900713067715174 7.42540856354847811360 12.95675274674114696438
C  8.34917181763546700779 8.51894749951623708739 7.57543644118542758292
H  9.44148510471004343003 8.43971227040749738535 7.53987948121751117014
H  8.05688554962509329016 9.54164074035159615050 7.32556171636231745481
C  12.62778890515452623333 1.74196538563567582258 11.31914591500486189091
H  13.58124467805244783847 1.71268718757505489236 11.85197896933893701998
H  11.81067148590327242630 1.84749867681107593498 12.04046443328937954220
C  10.61308889685099998701 -2.31112552967892170841 9.48106023037173528678
H  11.02322848420209666642 -3.27048864859925902948 9.81532241605652266969
H  9.68905763692483290583 -2.09119337668374871697 10.03218376397979305636
C  8.08868616187616495949 -2.27665025123493869330 5.29805061073648353442
H  7.13941934633439156954 -2.30833875170787106157 5.84355716215375409206
H  8.13095226736574261395 -3.11540103465250517445 4.59906863923681541451
C  8.94345835166305747066 1.51695973562833152926 1.98382392918775529722
H  9.09142849090504867604 0.91680910415844074635 1.08338813204657924416
H  8.15614081929918199876 2.25472561040867880422 1.79400952664873791775
C  12.10152501910633482396 4.94326222902887479904 3.44716326076043166893
H  11.25672063340906170481 5.61195414308906492806 3.65675179604358380203
H  12.73944569951565952692 5.39178064976039106426 2.67736238143736127171
C  13.61455888833757654766 5.54497852646799582743 8.04948260197864939869
H  13.06359036802851747439 6.48720597437532475737 8.14092544661597372624
H  14.66270881532400238711 5.72004072526393514408 8.30095451858677257917
N  7.47718364710376448556 0.08623218549442590586 4.94037819119419463476
N  7.69695864625639813994 1.08250785057002962830 4.07288435384532476746
C  8.16359380125654254812 -0.98762497443408836517 4.54696789349416796711
C  8.86338667471172669821 -0.68034607666122504099 3.38245505874200613761
H  9.49532975620314800835 -1.32251383313415082910 2.80042138071701351976
C  8.52767097942007978872 0.64367866213862390268 3.12019926773450873014
N  11.73679824826204587396 4.61456099664734864518 9.35281541579517927687
N  11.48333517605805909056 3.61690520713028274002 10.20652443912862317177
C  13.02083082866147556445 4.54496350917710145723 8.98372828789126565141
C  13.61930378407309305544 3.46051687947423136649 9.61737459083260581849
H  14.64007482382265834531 3.13967102371391648674 9.54103505127288009646
C  12.59822846756242320510 2.90963418885337077313 10.38868221299605920649
N  7.67574185989781820894 5.82666215820261967906 5.28058058226488480358
N  8.41283061287590427924 6.46369163277456415528 6.20443227514754624963
C  6.55579888031488255962 6.52704919332740818305 5.07101820721566465267
C  6.55842244866515322599 7.65080358330068399653 5.89092616286198733633
H  5.80045054157723960486 8.40495445630133275472 5.97358174049252355076
C  7.76292802606629095408 7.56962282968962796303 6.58183675763726849794
N  7.15235244119131063911 0.96289610269742054172 10.77553631750938301082
N  6.43883199137529071976 0.32098498372029826697 9.83636595364218813131
C  6.32413084204262965216 1.34947259139046860099 11.75070067408001506237
C  5.02965504730548218504 0.95073935436127809950 11.43662118063346966323
H  4.13915230022611613236 1.09254656468250521684 12.01290218312486146601
C  5.15669885400465233261 0.29482810119380253866 10.21807688188538421059
N  9.16061491046445652842 -2.42546023171676594643 6.25686197250787579094
N  10.28213923873530255548 -2.41490825065225767077 8.08127390431316960928
C  9.12608090495862178670 -1.99039170244177299196 7.52567784085580804287
C  10.32071993104760920801 -3.10303249436988970444 6.00849451907976650489
H  10.54930137805177459143 -3.53532494402602193162 5.05617693552923785916
C  11.02953006257828683090 -3.10158557654245914392 7.16239135496011769533
H  11.97710183526545790755 -3.54526149350098140900 7.38788174494065241760
N  11.56505413032653883931 -1.27191063090917921841 9.78183882482773725542
N  12.44880409931749021268 0.48668860446987682877 10.62491260853473207248
C  11.26675499160261750831 -0.10001159864148956302 10.38563339073836289117
C  12.92082955667614818651 -1.40664619099949295133 9.64293359669737348838
H  13.38527306248151838020 -2.26611379224162678980 9.20599495760416886014
C  13.47714136909792870256 -0.29169827523318581086 10.17353366285274240965
H  14.50583930254459730236 -0.01083416001185977251 10.27096638402929329459
N  13.54508423554962703861 5.11781446325083688720 6.66719813126090254940
N  12.86875671587237945914 4.80917177088996439238 4.65896706718327280328
C  12.46345483849656687880 5.22800856356676835190 5.88041644308148470088
C  14.60837923363485302275 4.62392132352369156223 5.96557764003045143397
H  15.56977841904583037547 4.46137058162955923990 6.40742336929072386909
C  14.18539074570736246983 4.43191911186144427148 4.69449648829213028733
H  14.71688390123594558645 4.07750031982831906419 3.83643650043190120869
N  11.56620404914053779066 3.70812186176381564096 2.93504906354909245181
N  10.17219412330015160251 2.22929307220587968885 2.26161747012504665832
C  10.26629258676377531856 3.33938532843321933541 3.01028835869552224835
C  12.26996358059112779415 2.82883686881644091926 2.15442828039508782467
H  13.31377220609865830170 2.93694321879688491350 1.94489728275342166341
C  11.38683699782849956250 1.89298566982289662164 1.73430662606701879724
H  11.52859021551791585125 1.03978226886433722242 1.10313737339492945466
N  4.52138005019885547142 5.25177859458803109050 4.61836805817562101595
N  3.40240803530073199212 3.53245405297387149446 5.22699821824385679747
C  4.59271274700271003866 3.91316377907084778087 4.71537864928144401233
C  3.31471128938585435364 5.70871153637525896585 5.06987614096892436066
H  3.05882715180501651986 6.74836507121934303655 5.08795021751881826333
C  2.60481930690678264995 4.62053620120366481672 5.45055241402697632225
H  1.61103799322757978985 4.55237829553447337361 5.83967632040563700002
N  2.99605096527128367256 1.69042662231326401567 6.73052385317406454135
N  3.48076553000863908593 0.54694444460873903324 8.47357171934152475501
C  3.92972239442980475488 0.85698987095752787724 7.24752285730121581508
C  1.98840758733932165825 1.90015088048182700931 7.63253543694059644054
H  1.13735758445588253096 2.51469115984129620855 7.42568232782837966965
C  2.30019571744151551940 1.17863067666187415483 8.73505803649746859207
H  1.77058300556424796923 1.06196632246143751743 9.65776841526057339138
N  6.77982474922198630196 3.52194805900405238930 12.73889186061834166708
N  7.33815393935751991705 5.54968620325571659890 12.34104939861098948484
C  7.79284333357242697815 4.27546879697792991948 12.28110636269257582853
C  5.70104767444763993467 4.29554396630334522911 13.05562241326625283477
H  4.78906816900454046504 3.89165669788574053456 13.44375027352204909903
C  6.05368529673566602156 5.57879276369313181760 12.80748334834392565540
H  5.50530498420133440618 6.48763814016618400871 12.93854695544826682863
N  7.79706534350999014293 7.41613179939175282129 10.89585199265033921279
N  7.91584285792933517456 8.22561459082228552120 8.91998756396458247764
C  8.50824948783209222825 7.34992854311942167556 9.75077561577774609702
C  6.77275633221468975620 8.31286110008751677469 10.77749881614566263011
H  6.08916414018908014327 8.53057521562814358163 11.57109375574942689013
C  6.84611171357632208867 8.82382796967828397783 9.52602370744813597980
H  6.23777802797651759192 9.55342720440359371992 9.03153068233943301379
215
-339.1993838693 (converged conformer of GOAT run)
N  5.39376628737255803259 7.47331899568431179404 9.40549929598448208878
H  5.41167854386841362668 6.54515555460311571068 9.81433612926504039820
O  4.59657541890177157029 9.58464028502259424158 9.67260908207867409203
O  4.14408369231994377913 7.93587085913590950526 11.17878451104220793866
C  4.70966798707099876253 8.42149895798843317607 10.03670681010109255737
C  6.14133471401940589374 7.71217576688042072419 8.18343680198448275576
H  6.24997747101849654427 8.79732528261678936587 8.09845607630605535121
H  5.55333763231039245767 7.36737883522735081954 7.32768650603602900162
C  7.49805515429473512512 7.00640723557195244098 8.20472896422093178614
H  7.85956983990191471179 6.95626881302927024819 9.23371270718699932445
H  8.20862828228479024517 7.60154536668213953732 7.62955383245896801014
C  7.44549328689881306786 5.59822327753089510338 7.62454273319443132095
H  6.63487024255159507646 5.03079481622560731324 8.08944018587010837962
H  7.24842137781708828470 5.65671172842332836694 6.54158916010988722434
C  8.74803783826090253228 4.85142633555075786234 7.84277749933050660758
H  9.59888562530361966196 5.48173871608991358784 7.51639580948885299705
H  8.86491452306080063295 4.63776439584755273415 8.92395259688639974627
C  8.79372155007469302745 3.54568655716747471729 7.07989685238248078747
H  8.72436546970191528771 3.77049389306943849576 5.99466893043124571250
H  7.91563644627795248709 2.93691028982175916795 7.37186212338660062926
C  10.05582909824256354625 2.74307023128260674127 7.33167268732480348348
H  10.92714909690586111424 3.36186900780192843285 7.07105610084299396334
H  10.10784337692272671916 2.49026108532656564876 8.39829541342090735156
C  10.07990840974888513415 1.46870503170312272090 6.50011969983040582832
H  10.02602913022403896548 1.73805258739086143649 5.44129415753654210874
H  9.19939580589480065953 0.86887802075964515325 6.73727230357655670900
C  11.33360911350425048738 0.63221312790474826215 6.73979945149201320476
H  11.37020578473516430051 0.31812225903421165185 7.78299601464214063640
H  12.22356046007044838575 1.23510348290413141115 6.54565780494130322609
C  11.36351347807530309808 -0.59862679851319366975 5.83468585067542111489
H  10.50238317164428281103 -1.23530610164344878399 6.05032112065180704974
H  11.27701941347553038497 -0.27560254924839799884 4.79393916930012586874
C  12.63852736687588595998 -1.43470743883212925596 5.96861017693289497288
H  13.51512042841246774572 -0.79164655103738823527 5.85611856062596558559
H  12.67168760714029929204 -2.17053093434980848286 5.15868045540065089938
C  3.44906989157407384283 8.84722878283973734881 12.01549290752426735196
H  3.27543230379966709975 9.77877298663353045072 11.46567972613184416275
H  4.08151120880183615469 9.06732208525400551480 12.88265160820156474131
C  3.00436084515343182488 5.14012117505996357636 14.57412434433897274744
C  2.20534779805802649832 4.24087198675849386120 13.86627733234433890175
H  2.16757820607955586922 3.20803065478031612656 14.17468971148439393914
C  1.43182135938121835039 4.63068319659945615285 12.78760499342441647741
H  0.80698088372611653796 3.91390913357999359334 12.27618363226797093546
C  1.45293333944121982881 5.96008612288357220166 12.39805374328691911501
C  2.25903804566302746082 6.87394046465361441278 13.08926220963073916437
C  3.02576307762384288935 6.47345689990815564840 14.16375188177107702359
H  3.61684423016009004570 7.20610148073965994797 14.68866665912953806128
C  0.74155085488032135288 6.66958096129486399661 11.34771390967104132130
C  1.12280255245328852709 8.01748266734630732344 11.38227164003417257732
C  2.11821164240878268004 8.25298914729511778887 12.49104616431033853985
H  1.70423587128670916968 8.95330346963177348130 13.22530019163069781030
C  -0.18768693393986701778 6.24406794930543185274 10.41097719853186909234
H  -0.50523850758020660834 5.21312773244077654056 10.37154549942433767740
C  -0.71135937159979434341 7.16988794289185094044 9.52640434566793459226
H  -1.43746843469517138203 6.83214423269672721517 8.80333975315922678817
C  -0.34688220449121676126 8.51728140125971755481 9.55286027359255740521
C  0.58849845765235553330 8.93252441379831196855 10.50015531974377758218
H  0.89312260001921295327 9.96507489418867820063 10.56424179564353948990
C  3.78316382577440890600 4.64402255459517565583 15.78412642804694243637
C  -0.98117391150302779579 9.47585160648584690080 8.55511657975039874202
C  4.63496358388336027190 3.42536094581392092095 15.39624464959120331287
H  4.00944162530598546823 2.57678065703020031663 15.13729994879711426847
H  5.26011930484545153774 3.13355373230004197183 16.23692610444907558076
H  5.26923592060826528893 3.66262677441009820711 14.54718942208803866833
C  2.77079181021290477105 4.24217837056180524513 16.86964321899037599906
H  3.29019114480920826793 3.88564524346165285351 17.75703947827773276913
H  2.10759910673471573261 3.45372900629090873181 16.52306668847852222370
H  2.15727147402824392941 5.09582054156236274878 17.15521748619973152472
C  4.71010812457929084474 5.71353535909958232253 16.37312315004743723534
H  4.14244492646610318332 6.56195176524672962870 16.75027826578272183156
H  5.42635873616782760109 6.06344681222571857404 15.63555092852798722447
H  5.26079244327087636179 5.29230030210632307330 17.21160151364569301791
C  -0.57749892725281792849 9.05652679756879308570 7.13391537248291029982
H  -0.87313330962917845568 8.03170805688314537463 6.93012950152731743714
H  0.49985633621860081632 9.14855021383961641845 7.02059877033711554617
H  -1.05967234485216721396 9.70575961104390394496 6.40638756909934414807
C  -0.54043025260976751412 10.92879083626743863533 8.76663156674473675878
H  0.53401672956403523074 11.04003200424989472594 8.63913636388861583271
H  -0.82020282224919682790 11.28255780422734488866 9.75689138652796472684
H  -1.03306588960994005788 11.56696328136851903423 8.03566284478748471543
C  -2.51062704487458532299 9.41995773920695356196 8.69926939516317254686
H  -2.97559154034183137583 10.14064239858270966010 8.02960389196877777351
H  -2.80412288316193425430 9.66479767941583389756 9.71871745262954611633
H  -2.90249952741410766066 8.43591071281451831965 8.45917474784554812572
C  12.73697408572214939682 -2.18342605298206571263 7.29691612152082047515
C  13.95315764815611458971 -3.10409473278985981182 7.34009653216307622614
H  11.83667717258376939071 -2.78551071788086890280 7.43483893761456293703
H  12.80489387299139103504 -1.47171887232541642732 8.11964403010881596856
H  14.87386785957188806151 -2.53957887632075607343 7.20348781439662033677
H  13.90223348406331638216 -3.85321997985208586357 6.55087243574784316991
H  14.01596684765068445699 -3.62621212329255815376 8.29292690768716056482
Ag 6.55019001225344155159 4.34527290268694077469 4.18452799063156266612
Ag 5.14457217981772529924 2.93278473362084923792 6.47990223408940124727
Ag 6.46229641045138158972 1.59679449982580345946 8.93885829973482870514
Ag 8.66620312291794547832 2.54890593212003491175 10.89247881210790680484
Ag 10.27528470706114305244 5.18734364672918779604 10.85960933885175272451
Ag 11.66558661008479802490 6.58559813295456919491 8.52636037664373169775
Ag 11.76487779865123073364 5.71243684799283357734 5.65097480137507091058
Ag 9.51765338522974779778 4.72323648888794345169 3.79238819297110918427
C  7.45103865293458245134 7.62336320619245988439 3.09478628636901920146
H  7.40530975368311228380 8.50065111022456498802 2.44556119467804755629
H  7.63622283490642583814 6.73449111417553325509 2.48205994485310643682
C  3.45141658473778445426 5.63250897101372416387 5.07949644763751262388
H  2.47082426098743823673 5.93034555718667810709 4.69324958522384694248
H  3.72844560565116589501 4.65385424479466536241 4.66577370491341625325
C  3.56308725404591219998 3.76529641644373125331 9.59703329836471041858
H  3.57066027142656672311 2.74436040567837302717 9.20083456540752209207
H  2.71490090562001906704 3.89008923770926351438 10.27342451637860065716
C  7.23701397465307305623 5.30439356369043224504 12.78594842547136778421
H  6.62130185368726209560 5.49709782008084246741 13.66642024323820336917
H  8.05703463216061699370 4.62952637107142628281 13.05538331042622246514
C  10.36900751306701451426 8.63771857392675279641 11.07135001081188008243
H  11.16705422648679046915 7.88389442983295829492 11.08800154614573685308
H  10.63639053049029392639 9.46937509153345580160 11.73234592379188612199
C  11.09836207179633404962 9.25920010520327174675 6.27895770028632238535
H  12.05313284386372352230 8.72430260489927178469 6.32073227974066931267
H  11.26099963188035424366 10.24595189412727336276 5.83996784053712225671
C  12.17741148487737845585 2.14820675172091535288 11.49655314468245670412
H  13.05554478880869595514 1.80870352966282155194 12.04989579230638163665
H  11.53364378306654813855 2.73550196769487108384 12.16059213656021498196
C  8.51519675712064838535 -0.88276132188639522269 10.36117415525457374770
H  8.47470642809158292152 -1.84308282759379160609 10.88721530991748132067
H  7.80215444291675375155 -0.18203499280973378660 10.81629158566843607048
C  6.00396868326370558577 -0.63613573403465561995 6.17818944440704420629
H  5.15599015677573468963 -0.16561325014938255151 6.68693147504156915062
H  5.66372619760278261936 -1.54336656134729555134 5.67400707177119301150
C  8.23222600749940980336 1.73765524250562064523 2.23787598372883156372
H  8.04194282204661980984 1.00414348552573562401 1.45158488729180934484
H  7.86254806875782996656 2.71656467559911529719 1.91369431328231076606
C  12.70522618475765241897 3.50815493007827594596 3.10041561739894433458
H  12.30306636666787412082 4.52993400925946154700 3.07409403492369381894
H  13.44931681480111507199 3.38838319816206778867 2.30523810941958373633
C  14.50099724477060370020 4.41380214057031583508 7.55051108194750497660
H  14.39621378594209133439 5.49395352141616033492 7.40265376657364981838
H  15.53813526107843401292 4.18566765525968076389 7.80467422453438608443
N  6.39716762724656717864 1.64360504181619315744 5.32785940156179815830
N  6.98424019568775733546 2.26695980569075672406 4.29730364705237999345
C  6.56044550426259664988 0.32640794004157402952 5.18160589827538675678
C  7.28244903503208096396 0.08177676417812040910 4.01751778134794168551
H  7.57285258083878431989 -0.86499561830046545197 3.60840002629548806112
C  7.52199445036240721407 1.34652448154207649011 3.49081356126095698755
N  12.47611167492128458889 4.66123232721133096135 8.94126091041691672956
N  11.86745221541715977764 4.06361699523345176743 9.97508716461165789724
C  13.59457029799944649540 3.98543058456138021839 8.65615716978038030049
C  13.71458134570788089945 2.91025866541267763665 9.52971436049890563424
H  14.50245839364377431480 2.18519267968710995120 9.57250279396775560770
C  12.59583187296622952545 3.00951216858628489703 10.35089711832758929688
N  9.24563952227846108656 6.71709567099425441938 4.52977178326058371738
N  10.20676913942713603944 7.14678007535955917007 5.35964982454430938219
C  8.56589552003447707307 7.77461141074929074080 4.07740774089369484301
C  9.09436178685679763589 8.93269434596021127959 4.64038439575858685515
H  8.78191983492303585024 9.94556672616494985562 4.47828667497411458953
C  10.13895305637263355436 8.47959059125633807241 5.44033508493471540390
N  6.92876914495409845784 3.77693391222006180641 10.87032810895449586042
N  5.96558584371558087156 3.37218135916709904620 10.03084168171757895038
C  6.41112312101688619492 4.67194610258542386561 11.71690868732814827524
C  5.06608844764318710929 4.86549497606214487178 11.41447842755551889127
H  4.36230107949560519387 5.49971010749542976725 11.91298492031694244986
C  4.83247194885751341076 4.00850095789943239311 10.34147774482005743835
N  6.97948635532804839698 -1.00567909700281443719 7.17934884940464534964
N  8.11616982991726310104 -1.09051972135654651197 8.99182216602211958900
C  7.19610510515062085091 -0.35148324009629394737 8.33152111538751682929
C  7.76023520004071887257 -2.12399048611160701228 7.10155255179397659759
H  7.73901701934635344315 -2.78966885555539967356 6.26309705997751109408
C  8.47570456318723408629 -2.18241273919425360361 8.24959516734605813326
H  9.18323399893845504494 -2.91209872689143445257 8.58353522959717629703
N  9.83711086698095549252 -0.33041994765933146994 10.51439085943154161384
N  11.43317735828057735148 0.98978804083685023585 11.05635589139478547338
C  10.10614162082708489265 0.94809982058582153996 10.86090347268389599833
C  10.98627427929668165518 -1.07208402518670897763 10.49089026454407580502
H  11.01002388500142181726 -2.11572654397131554305 10.25664865314996099244
C  11.99515414374707766854 -0.23395457885905557305 10.82846892191706444919
H  13.04416057768240655435 -0.42025914679692188969 10.93399363173635130408
N  14.18006606965539262433 3.75661949336857814430 6.30235472924157225094
N  13.35873724267547046907 3.32700986282894861645 4.37211933644701833401
C  13.26220449929196476546 4.17899212656179930292 5.41850555230833208498
C  14.83234541771718895120 2.65135847611571762172 5.83464121453982187404
H  15.60565025166297559167 2.15823252226480200022 6.38680133874026356722
C  14.31822321377238438345 2.38068687428704128806 4.61184456558240363222
H  14.57047941577707739214 1.61075426392163256750 3.91314954973697126661
N  11.62027718550898569561 2.59408017790913314471 2.85170489590274822689
N  9.66212714239321002196 1.83746805930348644509 2.43190595977025214580
C  10.30629132542768822134 2.90777211219371078954 2.92393848245254872609
C  11.78580413912424518230 1.33881617719906831354 2.33133302754517401922
H  12.74433797045304572748 0.89103067011501124739 2.17275328582907700792
C  10.54619928207133128240 0.86097088090635587321 2.07113760376846212097
H  10.23796246435266610320 -0.07456025840013680295 1.65175773453505936317
N  6.16944462610573296502 7.46216434012451745872 3.74289926202776168651
N  4.42970022158132792356 6.59651209643736180510 4.64036600698528545195
C  5.65265601429960451441 6.29326414928823574257 4.15205128467398676406
C  5.29633590702443690645 8.48710251579158381219 3.97553622022354424814
H  5.51086658242575211375 9.50317182340186050737 3.71546071935701327504
C  4.19271081252194210975 7.94049894711294967919 4.53809665805148121365
H  3.27881396896386556605 8.40089768585946394808 4.84959085911718190687
N  3.37000720375854312394 5.50480928133235014599 6.51129869797875482362
N  3.40009941042753993656 4.67521228133445632125 8.48466310815646806986
C  3.81917560054809746006 4.45055718787000209602 7.23048366255220642529
C  2.68770006594954757873 6.37627677058677022615 7.31738970892878182184
H  2.22522218473735122757 7.27335997220498065019 6.96275237165527727257
C  2.71534288100485543538 5.85288154890247724893 8.56512945515569867894
H  2.29362076202220332988 6.22429835348875126755 9.47529289094685189809
N  7.81346883464021590981 6.55646729546282980294 12.34909655501740388672
N  9.16636341988569292027 8.01925867293891059262 11.56566737709349013130
C  8.98866184367815534983 6.68642128421771353430 11.71720487877334448967
C  7.24995855803845046239 7.77716119723995902291 12.58309444775672147898
H  6.30627154670351419696 7.89338520329968673650 13.07420187474489026158
C  8.10513673907025555820 8.70597956683213070050 12.09328756072787669495
H  8.03842674098090093082 9.77405551793565763319 12.09511764345176132451
N  10.26295769309524708035 9.13837220646583503481 9.72356947530003523639
N  10.62193262897985945870 9.43005193860777168879 7.63349598716316091185
C  10.81508963704371240055 8.55758451972483946690 8.63495039797299135387
C  9.72726646250566240326 10.35507139791295116993 9.39757133681498757483
H  9.25040372990008208376 10.99720181611927216636 10.10819752780073699228
C  9.95124729759358928050 10.53599282627298094894 8.07476489287885890178
H  9.70188120706377610247 11.35762234290615069199 7.43530721938207506128
215
-339.1993426172 (converged conformer of GOAT run)
N  4.78717477501898347469 7.02323373462792144295 9.27144627098368623308
H  4.54853298987050624902 6.61115934921253511902 10.16303575854061058692
O  4.97931608970102423939 9.02133051876363012411 8.19497076962099413322
O  4.37453122342154721025 8.87836451875007526269 10.38725212107395989847
C  4.73448647239665376674 8.34974593637782191990 9.19016207953125885410
C  5.15658999773469872707 6.12717358125343647401 8.19329155461382896419
H  5.36125364683588401249 6.75080414346549950722 7.31876335775766229119
H  4.30787041833305472949 5.47448974890106754287 7.96983116468452923442
C  6.37799616530983826124 5.29985463413041024694 8.58266133273126818892
H  6.15607904010289885832 4.74811041707670788981 9.49671870410563556675
H  7.20874822137604986949 5.98139482053261239969 8.78353134315218753159
C  6.80234582429636702727 4.31168176508361522536 7.50593802584873515116
H  6.03264427971729411126 3.53565934701597850420 7.38270199614713540370
H  6.92289856136244363682 4.83259723166939725303 6.54347566117194645585
C  8.11375989891495486006 3.65187135659639983132 7.88045707690238295129
H  8.88303938560903993960 4.43507469493773687219 8.03733593371343602030
H  7.97577372715084820243 3.10323447091018067567 8.82876193084558735791
C  8.62097911048094722730 2.68645472247368921614 6.83229988881116057087
H  8.71200094588733087164 3.22384955362745095897 5.86360046623392072718
H  7.88704388725638594337 1.86850945818820779465 6.71982360037230108674
C  9.97037751180060638490 2.10286788728728790687 7.20716760211383444812
H  10.68783585019114923398 2.93145967158918363538 7.32170938583264074850
H  9.87052026461359233167 1.58889631410581655402 8.16871112990270020759
C  10.50230829489639106100 1.12215401582685458948 6.17197511968141654393
H  10.61207483712473020887 1.62829263363258602837 5.20859314315813470841
H  9.78552646408108195430 0.31010804755928411680 6.04153577400762475946
C  11.84780090308951905342 0.54497548236034809577 6.60345065218116733519
H  11.73598006224580281298 0.04800092523795740362 7.56772775188015334180
H  12.56795541762907220118 1.35511399675588473102 6.73611333399252920628
C  12.41474175768426313482 -0.45694392867112032519 5.60022005601352557136
H  11.70409441931579230811 -1.27193454125749116912 5.44694102472511243462
H  12.56690593031631308918 0.02973151581079935823 4.63321792155110934175
C  13.74442843420755089312 -1.03987749088037695344 6.07703004922762435314
H  13.60325173599859738260 -1.53192729749174105791 7.04158568238723869825
H  14.46656190651478901543 -0.23270779340929692580 6.22241985910588013553
C  4.30642531021281449455 10.29104080907927354360 10.50653788477610817154
H  3.88415894404470440904 10.72192919096129770651 9.59165002780368602942
H  5.31882514188450361559 10.68881492945115496696 10.63950318410368467426
C  5.20460468013246924102 9.10313988477407498578 14.78164338644442210580
C  4.16149060800302983409 8.25581215836112747297 15.15813382375988283002
H  4.26892452352895723777 7.63736863000114496458 16.03442071281995850995
C  2.96624650007026957610 8.20041299946119295328 14.46139468849589704291
H  2.16978521009814695475 7.55276036321180210820 14.79479770046939535177
C  2.80041787772712069682 9.01329231200080727149 13.35238007771618740094
C  3.84604701311819496823 9.85358052811005080684 12.94726856212145449376
C  5.03240927583922470490 9.90292755772445865148 13.64901693704660345929
H  5.80040205671472897109 10.59192623767155261305 13.33475443788222136732
C  1.65648936772813648588 9.24309002338037544177 12.48544301444617588004
C  2.00220621158689837671 10.21805361744089069020 11.54203248918192770134
C  3.44019378008606802055 10.63800372050440223859 11.72239076699001358861
H  3.51813917958658395335 11.71705936173693807234 11.88696362449924670557
C  0.37064749206329050679 8.72815803781704424580 12.49450477627975431005
H  0.07494741403621052456 7.98203365659303898383 13.21649758046891776075
C  -0.54561665766778322251 9.20690929937463131694 11.57473710056946814007
H  -1.55015527521339979700 8.81288906260930104963 11.60026020034968752270
C  -0.22136357881417367821 10.19154163617375274953 10.63993914767286952383
C  1.08160216791290775262 10.68865140566174964931 10.63028110139715209925
H  1.37688454412164684726 11.45428554206135096649 9.93052682990433943644
C  6.45077856798788928927 9.19196157579884598476 15.65342196295721066690
C  -1.30000329901976474645 10.70213815779822041918 9.69439996889237853850
C  7.63427921189266900370 9.84255611420126896860 14.92545076306700835289
H  7.86028293733495253548 9.32864971547273569286 13.99658765600947774033
H  8.51418795172931375248 9.80940129559987994412 15.56455865989867604071
H  7.43554728608402459855 10.89030147624172073506 14.71038085332667932903
C  6.87990323411895055017 7.80020130754759222214 16.14794496583065352979
H  6.22102421686111117793 7.44581951275666398260 16.93582251985699471675
H  7.88291836800195167001 7.85011498645905803073 16.56500671601605034766
H  6.86584466344141475247 7.07715328976637447767 15.33940118272180441750
C  6.09145781372289274458 10.06515957760410273636 16.86817848267924091488
H  5.25767982546794243603 9.63946753167937586682 17.42263896365981779013
H  5.80619163089209688877 11.06800778541852103842 16.55329800776497961579
H  6.94346482003107023928 10.14831380002862815104 17.54032125728355850924
C  -2.43161246450699852772 11.32590674009955122870 10.52697361084243787843
H  -3.20229584883170392828 11.72578895859364678245 9.87134709187098913219
H  -2.04664304092740056973 12.13958520482438530053 11.13911872488963084038
H  -2.89192941438493722472 10.59412520300618254510 11.18483599982486076385
C  -1.85184331283257552769 9.53330364534494378859 8.86353246493836621767
H  -2.30051546567601494786 8.77516456645950526649 9.49807764404739884867
H  -1.05101803650194813855 9.07772179532113199230 8.28681856654395510020
H  -2.61346148889601881393 9.89542442847052328148 8.17670102563717726696
C  -0.78252296063466975085 11.77083292174686590670 8.72484681109837367785
H  -0.42360846518681150030 12.64651164427907836796 9.26119349696347704537
H  -1.59437195225065497795 12.09099178415659636698 8.07506450448521029273
H  0.01642025469322749842 11.38079030167700622656 8.09868064194372649922
C  14.33325524683450247210 -2.05077895040109137170 5.09424470970859388785
C  15.67023430249231452649 -2.60540092621290408914 5.57862653055441626293
H  14.47955890234504927605 -1.57791745609602607203 4.11996295479120711036
H  13.63604192183512253678 -2.87983650350179765098 4.95390999792146047298
H  16.07428302097768124668 -3.32193269889864772892 4.86581720867102518469
H  15.55639402148592864705 -3.11065346936226383434 6.53560143794328851641
H  16.39909566923974537644 -1.80634384709541695457 5.70095541170905306672
Ag 6.79801402429455237097 4.17579340680927302287 3.84707306418879646515
Ag 5.35894854644093943108 1.90238727864932988254 5.29374678225184069902
Ag 6.29435853632733710583 -0.06173687437873631723 7.44033332734341357195
Ag 7.77928712932717836281 0.54515379594336188518 10.04665416853225323734
Ag 8.77704768805928203790 3.30653863722225072053 11.19237442621250799846
Ag 10.31484484210085028622 5.59115178695560910427 9.85711269482386498453
Ag 11.13083567636573256721 5.69837716890874990128 6.97188420440041234372
Ag 9.59249264818769376006 5.09819792238792679484 4.36307940251218084882
C  6.96655672105378442893 7.68455437185352252527 4.11268900193066144766
H  6.80880027666973308698 8.71888114241809120131 3.79712178936059618906
H  7.45694880814704852412 7.13447926402534005064 3.30274202002182626359
C  3.31680023592307060554 4.44299309087731941759 4.22868076643584966945
H  2.42942192162100223385 4.69440034686236717931 3.63722108711109992640
H  3.94662715542510067479 3.74238299117852424303 3.66486891755401078541
C  2.88335224224448083419 1.20958035738508051793 7.87043664228358341717
H  3.23104784238085862569 0.38154347996781812213 7.24313946282022058654
H  1.92247360869715411269 0.94574002058737915988 8.31584592136162470410
C  5.41923904912690268532 2.28751277623747650836 12.17455509216556031049
H  4.61885423765183755762 2.07974703606094113439 12.88752007500924179340
H  6.30166142180149257968 1.69230945307815350276 12.43410200983730717894
C  8.00795924360032884692 6.42137882421191896753 12.42983362961319748763
H  8.93710963215859166553 5.83704452296861653338 12.46607321005024893168
H  7.91484982696507355371 7.01856785999717658342 13.34290771547593479340
C  9.57896242799722230643 8.67242015638949226286 8.38817183620520268050
H  10.59338047016869133188 8.27765263149318286651 8.50851955346588617601
H  9.62625767512771446377 9.76074589069552089882 8.29795238577225369170
C  11.10763848877393655812 0.55194965970651033160 11.42687561984119426484
H  11.88501863803129943165 0.17601170626758655402 12.09545169357922134168
H  10.21091051444492237010 0.79319638895475996776 12.00913601030946509240
C  8.59281626190127489906 -2.49900361824152472678 8.54914726863497342890
H  8.71113312796185823572 -3.57310783347425520162 8.72889175417591900441
H  7.65225014373683087854 -2.15118852298692431191 8.99790030452207822975
C  6.95463909658956147553 -1.17407120360206196352 4.13847049004495204372
H  5.94639500454250313766 -1.00607567846530709943 4.53371002656355859273
H  6.90645527144826942845 -1.89477099122362258043 3.31907349604550461208
C  9.40910793292841951541 2.62208220405904413042 1.75448706763270578790
H  9.57253029363701379850 2.14859181209716254557 0.78449611620118897548
H  8.90791349880630178859 3.58460856826082796545 1.60290667504255068820
C  13.05502893573102163316 4.68304569818105687062 4.27717525185038471847
H  12.43195383085942218315 5.57273023193063110625 4.43947110901513131154
H  13.94482273256185322907 4.96262834722972545620 3.70211116712910470739
C  13.70166288147344424431 4.29465400631255178610 9.10533323971616503911
H  13.40936851522684136739 5.33801816479015833750 9.26706729735519907365
H  14.68750928964130864074 4.12677202428691369818 9.54330450722399703523
N  7.04466241763743994397 1.28990938916397679392 4.11455468890639863844
N  7.68565859019436903310 2.28755197315049274565 3.48753416658246973014
C  7.49558511741731159361 0.12637845374103573448 3.64150744893837341465
C  8.46878380571945577060 0.37070180931357477050 2.67716105866334963537
H  9.01859437217749437821 -0.34404901131655130087 2.09897875578704251609
C  8.54857659967346172891 1.75657942903473696106 2.61290255509726243588
N  11.41833788264982807448 3.78875394469785309326 9.89294740726715637891
N  10.74197645532629863396 2.80398288785350269237 10.50004680040953886078
C  12.69141047145430079013 3.40194109226764762610 9.74455083099389440804
C  12.84379305163162499070 2.12268816815448957414 10.26559069117003630822
H  13.74019535433986405337 1.53778948409731164304 10.30698307545841529986
C  11.57754138955604616967 1.79211119830268161834 10.73981843628479992958
N  8.70329630398633469213 6.65561962745263269170 5.54007933457574885949
N  9.38901408586236030374 6.91856861947150036940 6.66111727177988655058
C  7.84562071109438541328 7.65705346546243781347 5.31916274979845304927
C  7.97177491435707086254 8.60034234402165154165 6.33473469486740903278
H  7.41665218613252719138 9.51113607115263803848 6.45932197655614981358
C  8.97296807534920581872 8.08756587475341071070 7.15482322562533035182
N  5.84718155699160391237 1.44867454383500282589 9.89497527610171623280
N  5.18538595988312245311 1.16974924097035337667 8.76406886826127440315
C  4.98102796422753879568 1.92150482972338165766 10.79446066689495786761
C  3.71028942147487184045 1.95910136524037969963 10.22770043990215249607
H  2.79342261199166230767 2.27584390073332354376 10.68319549402495738377
C  3.89249861756170956184 1.46160208213755904438 8.94149552373963274476
N  7.76626009182230081507 -1.73019070689042298028 5.19637796937109452955
N  8.51443789844326381910 -2.27871773515151865297 7.12615049561975055781
C  7.59070743216257159958 -1.50906604198406757433 6.50899310148007703702
C  8.79045571114725454720 -2.60946748910469406013 4.98539391638237106008
H  9.09169440841415799071 -2.92510339163341726021 4.00777077223487943058
C  9.26173481896769601462 -2.96038442768812615213 6.20553585846855249031
H  10.04360893492631845447 -3.64088424055623249842 6.47064657806312126809
N  9.67786856207351142700 -1.80259480240882563606 9.19046745423015565279
N  10.76524071293494877466 -0.48955636895454457402 10.48527056044835958915
C  9.54993381136184993352 -0.69394045555416372650 9.95359394499024219272
C  10.96053310809021930083 -2.27504314367252558071 9.24259802909811689631
H  11.28538712830952306376 -3.15301405993489947122 8.72449973921504096097
C  11.64755841733850694197 -1.44037303237691904911 10.05846354017097077360
H  12.67174014780077939690 -1.46323152154374724887 10.36934163626004057335
N  13.79010704527096109473 4.06769219694215777849 7.67879710680794058675
N  13.47679669294706172877 4.19447797357737073298 5.56456313584502026970
C  12.97889138775632034140 4.60647686518680021805 6.75448697531307651332
C  14.76685912943438339084 3.31643990214120520932 7.09108955177546818049
H  15.51740612836321275836 2.80028807675262036980 7.65336824906555168724
C  14.57539923749962085253 3.39972592020326835893 5.75380675142492847840
H  15.13441793501269572175 2.97214440061835949436 4.94827586041389544391
N  12.28899900859637384087 3.74056186896191000812 3.50160891587893985388
N  10.69815055343573639846 2.87246884661838208785 2.36223321475737702002
C  10.95345907687058328861 3.80741018348100546120 3.29263951374589236565
C  12.84965350109274950796 2.76737134308996868270 2.71923100271910023196
H  13.89737828035703870455 2.55203374205822930421 2.71401378130763681895
C  11.84169393450913432275 2.21689687614249342218 2.00345887066127037457
H  11.85492738536565937579 1.43357820997645424299 1.27410832242736749009
N  5.67834334733621926006 7.07457658390205423871 4.34946262331382627053
N  4.08566025532033449963 5.64663331536212176331 4.43931988114341535834
C  5.40699877061967626446 5.76934646855686494860 4.18851131891765859905
C  4.55252157010485269950 7.76407392652381389553 4.70624878539902447017
H  4.55504333526732096971 8.81814275348853371383 4.89572445290200608525
C  3.54401498472733278433 6.86223517549178119168 4.75853468880970709165
H  2.50767288247959641012 7.00410870649020189660 4.98054715180353291260
N  2.89761607006020582844 3.79806232103474394890 5.44377174189529799975
N  2.68988661937263806578 2.36443548730842811878 7.01983118184839316456
C  3.48290051564831770747 2.70854034327161752316 5.99435978763694521376
C  1.75636358605250642029 4.12512641061865092951 6.12671036064772067675
H  1.12387907215536930750 4.94279828405769983135 5.85099251629399574881
C  1.63062190278684049360 3.21892771552105827482 7.12491968100422035093
H  0.87244100307973759811 3.11727067852120542923 7.87384204738018755876
N  5.77959407629598231892 3.68366239687891994237 12.28063200869424775874
N  6.90299278755651890549 5.50455920929865527569 12.35686131084892735998
C  7.00634819810042319688 4.18540687897872398793 12.07212115749714342883
C  4.91490919500277811949 4.66419610497473779986 12.67340628092648202596
H  3.88582363660894891666 4.47760510294944946708 12.90153898111248764735
C  5.62225127319262885095 5.81858129489109732191 12.72615315038230576761
H  5.30967351640136620006 6.80354060366206336852 13.00857662363494071656
N  8.09499780292050630237 7.32148094932502324639 11.30649521274269275750
N  8.82014654870710224088 8.33471927206797502663 9.56800096872465211106
C  8.99516048226000108912 7.22606194587239514249 10.30587690572239800701
C  7.36360447631942260927 8.47098494890556352743 11.19051559087060709885
H  6.59287414437493346497 8.74742399360651390339 11.88076676119946739618
C  7.82172779754107772021 9.11088818640796382908 10.08816185677796539721
H  7.52669706928273729574 10.03860202058993777996 9.64009506364636692410
215
-339.1993277076 (converged conformer of GOAT run)
N  5.27552410547335881574 8.64487012099495544248 10.08310010808914647384
H  5.01585380613958786711 7.77113510295612286427 9.64711227279733130047
O  4.49262134994883410855 10.69346904193577785236 10.69645565866356129447
O  3.19478143950115534011 9.17128274866758630424 9.59074636943019953605
C  4.34971140110434717485 9.59075872707061449773 10.18563099446261865921
C  6.65978721608455170866 8.79176644222575376375 10.48540784710624329534
H  6.68448533944207312629 9.35394558879448823063 11.42468757738023832360
H  7.18748259464354699588 9.39253110873671559489 9.73439924522824284736
C  7.32726035268107622755 7.42679924977972838462 10.62822857382161245710
H  6.79433832424611061640 6.84596071510661907666 11.38098269583961474893
H  8.33905955683320954108 7.60319374062723341012 10.99310333861113164744
C  7.38724511946428652465 6.65666832894452209501 9.30820036676360196282
H  6.39426084787481752159 6.30813431848825878490 9.03138465686758173945
H  7.74689840658970396703 7.32198626819099374075 8.52205681858930219619
C  8.30837906764171307827 5.44351891034423118754 9.40247711261871899069
H  9.35083235232769638401 5.77593069622951293951 9.48829005283560888984
H  8.06617459252920454560 4.86382617363720282100 10.29403328879184087441
C  8.18349166186444243465 4.55224814668891308855 8.17564762345480033900
H  8.15045119478194735052 5.17183576591931526423 7.26830666877208209087
H  7.24940757226620213771 3.96934449595892413498 8.22990635312419271941
C  9.34943254997780393012 3.59362341179252942069 8.05833111137595636819
H  10.28216209279904980178 4.17949413139279268847 7.91545777358154012404
H  9.43838892214480829068 3.01286687436480438151 8.99860428936197109806
C  9.19855887428691332275 2.63140485183346584108 6.90076540885608480380
H  9.07796642457443070384 3.21913911690256648868 5.96956908025145338570
H  8.28441346150401258797 2.03277959068229074902 7.06135225739587113480
C  10.38074552394141036871 1.69213200685616715901 6.74015341199372475245
H  10.51124471261091031238 1.11678036637554489729 7.66405156690828448518
H  11.29122625737084462116 2.28214114161557057869 6.57528126126481904379
C  10.18787486592598767743 0.73090914193960543344 5.57398514542050982357
H  9.27512620484862182479 0.15138437819824801522 5.72895783270617187100
H  10.05967955298662630526 1.30125947798930496901 4.65035075863883839986
C  11.36036043480427970565 -0.23093893538276955013 5.40354402741559791679
H  11.49822287747796067947 -0.81512988050057888501 6.31735286062010636954
H  12.28403468120932195973 0.33181398842772402702 5.23993846467710699955
C  2.05951014664880815985 10.01815177800001954722 9.61106004559985649394
H  1.66908815367431540011 10.04357824674946009225 8.59023648763510827564
H  2.36164836316698156793 11.02800292669937221035 9.90940254791322061578
C  2.11307101081583059710 10.42694213274973158434 14.11343790288838562219
C  2.07308663611920973580 9.13560629029448101335 14.64151142928586324388
H  2.34001638285583535293 8.98073017030004905337 15.67596650779018219168
C  1.69065199345445105195 8.03967142444855475958 13.88861492131067620903
H  1.65760863220176890565 7.05908555645082813612 14.33894616378480790786
C  1.34451787073150441643 8.22976034829440195040 12.56109994081541358923
C  1.38764850077746526580 9.51890530746450558297 12.01481746641768921791
C  1.75757098387160226594 10.60562594531530322683 12.77768671696055235998
H  1.76854320310613832845 11.58642015854772466810 12.32893982269537502816
C  0.88767936715423534366 7.30872512853927513987 11.53423104986737968147
C  0.66467218221257251543 8.02748386291905724477 10.35295255337209141544
C  0.97529283255667298391 9.48983627022109921256 10.56406071947227509611
H  0.08433457169465974346 10.10847065505008224306 10.40977169429687876345
C  0.62615817752979108235 5.94883261110198358068 11.56708088555400593123
H  0.76134518176251475552 5.38623832113740785843 12.47859444908395687435
C  0.16012151827978549079 5.33065002787742958645 10.42039286215017490633
H  -0.06277416966111015739 4.27605540470840406186 10.46473751434510468528
C  -0.05183866710962092839 6.02908588292209834947 9.23117945550240825980
C  0.20893163992322349998 7.39948792191949955566 9.21264925291939640317
H  0.03334078623765712734 7.98701576797521006768 8.32704230963783587072
C  2.54698460637861323619 11.58105646971089441877 15.00529063283782704730
C  -0.60599138725933876515 5.28781768923159489759 8.02187447874003289883
C  1.61481540776480692045 11.66313498513148694258 16.22418049918325877456
H  0.58592073670419964060 11.81604766673209461203 15.90321924074652670811
H  1.90226043695295210512 12.49926912833371162037 16.85828991838712198614
H  1.65481106495940988310 10.75649272871398842710 16.82074668105934733831
C  2.50542963332643786600 12.93346768043029904049 14.28531248894924843285
H  3.17292925724649421682 12.93995893726530077572 13.42600881143984992150
H  2.82747592038232475886 13.71710712406997423329 14.96800692955361000713
H  1.49601402309500919330 13.17269291822762689037 13.95668030871453524355
C  3.99104031031282957542 11.33394808041714796332 15.46853303646201638344
H  4.32168173518971787672 12.15164691907711613794 16.10491486195882160359
H  4.64854715381806560259 11.27754993857246290645 14.60377815634791431876
H  4.06971459812896263486 10.40826970301493048510 16.03039244244823180452
C  -0.68333925918277049760 6.17038656083149739118 6.77093585267715880605
H  -1.04413785593619845571 5.57778424043841170032 5.93222518761808892407
H  0.29181130958900514116 6.57039067352050576432 6.51343067971881772849
H  -1.38305500771524148007 6.99229289067518777756 6.91043347972787103117
C  -2.02987891256284935793 4.81875248899290831162 8.36656483554967422833
H  -2.03079426835060683487 4.12876368768751866867 9.20642064111836866402
H  -2.48172755482521889547 4.31572073341519413248 7.51321007802369322803
H  -2.66059190656355948335 5.66734951483603932587 8.62975364511232889697
C  0.27003950599725801140 4.07103376218295398559 7.69102069646909036749
H  -0.17509169847058636549 3.52114373776625289025 6.86436990768204235991
H  0.34488029559731359086 3.39799405857162195588 8.53853170813954243101
H  1.26419197995912213628 4.39217698501574282943 7.40275717637697727724
C  11.15017491635631330382 -1.18866092388352484477 4.23199378765637490574
C  12.31219587544882898555 -2.16273316190188591435 4.06749186455721556399
H  11.03141707930962489570 -0.61516257943147412135 3.30888718650560953449
H  10.22896284330375671345 -1.75643109639478911532 4.38561059877332937162
H  12.43354574541758239548 -2.77281649198161961323 4.96035195301991116423
H  13.24399330955742115634 -1.62689533113353324012 3.89650126090537618495
H  12.14698137689921608739 -2.82924002323364032208 3.22305421631758370893
Ag 6.69987879716998868673 4.68655766248248450978 4.84497426444175349758
Ag 5.36008806772038326471 2.71274914463613781024 6.73211505572009016873
Ag 6.79177062558662925085 0.56737877626226396188 8.44807747970018674266
Ag 9.22754769287389464694 0.64698544412212743993 10.33590001331413077423
Ag 11.06483349558923734435 2.98673099080772619374 10.96439531286305424373
Ag 12.37854417142484919623 4.96338427035835749734 9.07291167056155245518
Ag 12.16931122669452669527 5.09002794199777497397 6.07060884030626013441
Ag 9.67706715527650906949 4.92403886603915630360 4.26363801585516810633
C  7.85918364243608902342 8.02909061229867049292 4.79887570055905055000
H  7.85215378342523173671 9.06850363654968205651 4.46376144669386487607
H  7.88393625821721943936 7.37026278331997986015 3.92290039392357936521
C  3.82386179182111174413 5.88637919640186257908 6.55827926318418619189
H  2.87311883421634117752 6.42238518174956674045 6.47091827115335416210
H  3.87844470760674653320 5.09990167770231384026 5.79242278385512321393
C  4.19804836941084946744 2.53630063912143199900 10.10220981123666561530
H  4.09357357049423420392 1.71454756994844847995 9.38413951220775643947
H  3.42313756497214605190 2.45012358329073753893 10.86598476108095390202
C  8.26280642162522660499 2.73476035408771345203 13.18651020242998761489
H  7.74308812345596475524 2.68477379212650379969 14.14505048421922239754
H  9.01931472567255632100 1.94284505967359866219 13.14506252191084456626
C  11.59361159598681467742 6.20050318157130053720 12.27946764745766472515
H  12.32066748604284356361 5.43207124638394134308 11.98385275852411524511
H  11.97878274470108017624 6.75539965444236045755 13.14171565961663290523
C  11.93693102040408149378 8.28560086814637308805 7.86531420746900433727
H  12.83489303518996393905 7.71145123245401542533 7.61033005454970190584
H  12.14849348199703271689 9.34983344374764513418 7.74424522861052633260
C  12.66949618740025229613 -0.25556441178035704809 10.34403831031343656832
H  13.54918736394406586498 -0.83391017268852429822 10.63654637822060422536
H  12.16345413405377229310 0.11087708423977549188 11.24304834783555762101
C  8.57307162354568141893 -2.38853006785231869458 8.76061780299874293121
H  8.45777596190228919681 -3.45440549594757406737 8.98807270709125027963
H  8.00421223625066780016 -1.79384229433247366359 9.48778140785326051798
C  5.75345410719268013366 -0.59795007331283578367 5.20275682828226138099
H  5.02073059706631319443 -0.24137102303794311098 5.93386473280047077594
H  5.25603410187614805693 -1.24812969596447320697 4.47928988303669939341
C  7.95295742506439395925 2.71756012697532733924 1.99586238816186067879
H  7.62112652468787565851 2.29422533265247974299 1.04516429599991500510
H  7.67517195074564817503 3.77580602272618737203 2.03635450276635143751
C  12.63343275434351298259 3.78535626742562181235 2.87324302441158430099
H  12.32340803192946054878 4.77569826655765883316 3.23097089246901880699
H  13.28196005782917765714 3.89931738296031449309 1.99730135900330019183
C  14.88571846210305693603 3.05145042510655262191 7.14201479983586295930
H  14.86950359395596521495 4.12270411373940870448 7.36725593618260266027
H  15.91396138878012322948 2.68778294126778893869 7.20372920398785510088
N  6.38356879780954145076 1.78074141820943276926 5.08841550718117474617
N  6.96088304736613672219 2.64880947495380159040 4.25137281776370645758
C  6.35642405265739895981 0.57875089764286968830 4.51046403218592395490
C  6.94400635622898221300 0.66380850567852789368 3.25065669372126286873
H  7.07345527470734314335 -0.11770816399514760775 2.52671637777191637753
C  7.30408043737353107616 2.00344249570507138003 3.13380092663339215875
N  12.99403786730615095735 2.93709683199715154700 8.72356995978499938360
N  12.41513281251893374701 2.06987427171515836477 9.56222219724518396333
C  14.02721568984187783258 2.33365341722234154176 8.12949879594639313041
C  14.11990802582226578465 1.02397960564104195669 8.59176077778609581515
H  14.84419629214539781970 0.28010255189389532404 8.32019302009193850722
C  13.07655942569288143318 0.91171084390754586479 9.50688223086049966071
N  9.70418624427119524967 6.59361890916510162697 5.59987490990994807305
N  10.77721523178447426972 6.65904704944678815792 6.40711420783495455566
C  9.07626632942269040427 7.77387455256568316031 5.62699368371250585596
C  9.75357360246370497237 8.63190075384462218722 6.48649209817269145617
H  9.51556502077315080612 9.64891381764124389520 6.72260214231477704061
C  10.82899188612888607963 7.88225182068827034954 6.94831954581138155902
N  7.65149993664059913101 1.93291941837919001301 10.93037089580737308836
N  6.58311041206902824996 1.88517875368878451425 10.11559816098636588322
C  7.29256039660001498248 2.53883899959954328907 12.06891886623251153310
C  5.95389096015314578381 2.90145127579314543453 11.99040253675412692758
H  5.36460614541998204174 3.39300189994764256340 12.73631223374956888961
C  5.54689914047841359235 2.45651430159378847407 10.73755445635226912771
N  6.74593134119908821589 -1.37624793197022299296 5.91158749040381259476
N  8.02121619083206915946 -2.13445280710450546735 7.45527221558216268704
C  7.16362679878036701098 -1.13043026632777454665 7.16249308996230116264
C  7.33816979765205523734 -2.50274659730233484112 5.41359608009775961079
H  7.13951212241163712946 -2.87890918096975401141 4.43071007124227289609
C  8.14136049137949591170 -2.98741010926072725340 6.38994618548659509827
H  8.75745382199418820335 -3.86218892876804709147 6.40401921672705043420
N  9.96423876141200359768 -2.03737057437779167657 8.89915300867361125370
N  11.75634813900242292561 -1.12878302464532431770 9.64003649843464671676
C  10.42269716920359989842 -0.98490081128369943997 9.61284476248087571548
C  11.00608454112179401818 -2.82231785373990273769 8.48137425583113468974
H  10.87570062313848495705 -3.71836522180944228921 7.91112820777705483266
C  12.13841747346863009227 -2.24324730765416369138 8.94633255568714602646
H  13.16192254922391668970 -2.54248667179281095940 8.84808196443222705341
N  14.41611478675125113114 2.87159109401667667072 5.78519734739229463116
N  13.39181196528941697466 3.15786536510824955570 3.92638591043319351570
C  13.46482829775581535614 3.61342425023934898931 5.19764160228828675514
C  14.92730765586483698826 1.95474188261896575369 4.90936734188532497569
H  15.70052103583939384635 1.26455004484123190167 5.17867379472314404154
C  14.28467656407301689114 2.13722784496729323322 3.73182436874751211064
H  14.40915956788976615144 1.63649264719466724927 2.79436550709256081859
N  11.44944754073463499822 3.06789144718059647587 2.47845282762778218455
N  9.39654708959331941287 2.63253225255310097097 2.05413646160089147230
C  10.18430990239383859830 3.44481626943234964244 2.77482266162908697282
C  11.44270720173501842964 2.02393244742928501978 1.59078219598740577823
H  12.33485739190126651010 1.57480411145557308572 1.20730653542710264503
C  10.14365122950495035070 1.74786419239126811220 1.32825514263519828262
H  9.70808114653333120714 1.01228045926463661175 0.68334313656007950044
N  6.64094905503546151238 7.76897949372552432123 5.52894459894894652052
N  4.89606056630313890565 6.82230926134837467600 6.32753405117828471305
C  6.00689097513627690006 6.58601067585536270599 5.59526234724239124319
C  5.95116480630123678708 8.72886772673300370684 6.21300271891923827638
H  6.28084102822776202402 9.74524047366431922512 6.27852530083690929530
C  4.84395569027309669252 8.13203067747673813415 6.71406945152889811368
H  4.04886183090186335676 8.53857684401239680483 7.30452036789608438738
N  3.87795446845227731458 5.25853490390982170055 7.85324050926125583061
N  4.01125305381372054825 3.78084950928605323384 9.39522356966752880680
C  4.26946666113154371658 3.98581031285384845830 8.09357609902460772844
C  3.38933569721412508713 5.83489183769818353653 8.99360167975374835692
H  2.99353060198095821676 6.82897886806628662271 9.03658731457635333584
C  3.48369993815542144944 4.90005725272539915949 9.96856448111547699398
H  3.19576820977842768201 4.95356831287481735870 10.99708735901391776224
N  8.93829637985023595093 4.00989175775944595159 13.09494132343408701047
N  10.37244853796123855716 5.53942481925746665894 12.66419177939882345640
C  10.06319687528286621614 4.24826008334550131451 12.40134486661455071044
C  8.53429797415908986125 5.12688836599351827061 13.76702845673752584332
H  7.66050070638578617377 5.14889361824519209421 14.38453683503900393248
C  9.44224754327854753910 6.09442282674531554676 13.49969614104977821967
H  9.49570054274438390962 7.10434201329991132923 13.84780906849574222406
N  11.43834711697507344752 7.11679148983725262667 11.17699976638925640771
N  11.61729670801311087303 8.03592754623055327556 9.25200172057106406953
C  11.80951556818065384391 6.87418879470488519701 9.89884534107618208054
C  11.01674807845757086966 8.41071797296431000746 11.31670952965698262460
H  10.69191631050561497318 8.82547633549088672567 12.24790915378397926361
C  11.12657213523064925198 8.98896341148255473286 10.09767716837713713574
H  10.90774117633422335416 9.98794842285585104946 9.78209748896155062425
215
-339.1990746571 (converged conformer of GOAT run)
N  4.86588866696789246191 6.90620706590125443824 9.28516583519891014475
H  4.61874095512600035818 6.46080709886432558164 10.15844962090024949930
O  5.01196361679838897629 8.93853270154854406826 8.26848564041663181001
O  4.36299495274257242983 8.71648051954599090152 10.44152050914981444407
C  4.76824370631328786629 8.23177948799439285210 9.23907132991229929075
C  5.26367724778780488037 6.05037981675654279456 8.18382594676622865393
H  5.46439315365319444595 6.70267484703723859241 7.32918116996287594134
H  4.42991322642488327688 5.38808883142246486386 7.93303952107478771438
C  6.49579743585110325199 5.23446814528845383307 8.56238969658667770091
H  6.27790167729019454868 4.66375524951445186161 9.46633895334991137815
H  7.31623846774607944354 5.92503076179520693501 8.77947329047518998379
C  6.93932474206329352739 4.26876148591442561298 7.47397492155792608770
H  6.17689168106164121497 3.48633651204819905445 7.33362572825113900876
H  7.06043770562233152788 4.80591893205232345565 6.51973842714767215512
C  8.25392438222021596061 3.61299056004099172767 7.84453549238856506776
H  9.01763536410556554301 4.40027955908259382767 8.01712718651822520144
H  8.11807827934715398044 3.04552668670151316377 8.78285288106444639311
C  8.77197705985007836205 2.66711574041378796096 6.78400495494094357696
H  8.88316666191890824678 3.22525800650234373279 5.82892786878164059772
H  8.03163912886581599082 1.86072328192341496234 6.64051587611417382107
C  10.11023980688049661580 2.06259195838364206566 7.16781250233466682431
H  10.83359051337486178568 2.87851416326295161952 7.30951309849075325786
H  9.99155004548962288879 1.52954744712338053247 8.11595239175722049652
C  10.63919387626510015821 1.09817145696234597096 6.11505323490448216006
H  10.75497218776816765740 1.62222938292560359130 5.16248295639648269173
H  9.91670734692109334674 0.29507649253307999260 5.96421209384274764176
C  11.97923404849945683281 0.49705350432175965381 6.53107366488073459720
H  11.87017581790527032126 -0.00536448056579263977 7.49313162206969174406
H  12.71558315530485927525 1.29313308721946906843 6.66005091268245497105
C  12.51311831330907153870 -0.50770474874541982047 5.51224212191586460108
H  11.79291693204844193588 -1.31776064251942859329 5.37878651333311808003
H  12.64104033127752302335 -0.02117895629120614132 4.54172498946150327015
C  13.85197927610974844015 -1.10142922211757987583 5.94800028996370144796
H  13.74099224445685507590 -1.58189969267160890354 6.92238872893589451962
H  14.58896848428827652810 -0.30231112540059967841 6.05842703107014468600
C  4.22534628273313828117 10.12221484962771533844 10.58237985657417112861
H  3.78707384703361160661 10.54420728527870565472 9.67073388888872464975
H  5.21685816330952434328 10.56730936209497784262 10.72236841649134397869
C  5.04855849930982536478 8.83992599061430972540 14.86454171673477375748
C  4.01232550742839055857 7.96379389707528240194 15.19170027435929171133
H  4.10844092182536968494 7.32536148390041130796 16.05499671559468666260
C  2.83742696134859695434 7.90561340591732708560 14.46254677654839682077
H  2.04207622940592070648 7.23953439598227088680 14.76044755561611054873
C  2.68685190871751622410 8.74205338619708527403 13.36891990390815010414
C  3.72794152927477506765 9.60799651528397369304 13.00873038467464581913
C  4.89258519370872413390 9.66333701988762427959 13.74645106537276717518
H  5.65353448117530277273 10.37753330722447664414 13.47379180066971038343
C  1.55321419824183504232 8.98626130358464969561 12.49297238562281009422
C  1.90271056704959207195 9.99585724351811855115 11.58520830183440430972
C  3.33603511771009930698 10.41924776219566872726 11.79607386072455987858
H  3.39901772839600324616 11.49428902459881918219 11.99160396703810427255
C  0.26989071798419672632 8.47039086900019810855 12.47914352664198034404
H  -0.02567295243767375723 7.69568420104170680673 13.17052257625833533439
C  -0.65474506775155383309 8.98897398757201315789 11.58487854843324882381
H  -1.65585663336826005576 8.59151295671984271962 11.60491585779413981072
C  -0.33190438607534922255 10.01312269516496655797 10.69901723770801460489
C  0.97912957418573487445 10.50016780517309022969 10.69920530564406213614
H  1.26459679881575315363 11.29639272182636489106 10.02664403631695044794
C  6.27014867404303366527 8.91979756664154344037 15.77112975889878043745
C  -1.35769325461995382653 10.64950324953144367157 9.77088326907188076120
C  6.75362631974282212610 7.51202950014172188276 16.15977415436025310669
H  6.07547991458948555277 7.04732896054582358403 16.86989149765751250243
H  7.72818557177610365727 7.57666121851029217282 16.63807929944039898373
H  6.82602855507952899217 6.87198721585886040941 15.28679670603223428316
C  5.84761385110054732195 9.67791623950249402242 17.04133599273165344812
H  5.51003803832296590315 10.68400482233996839909 16.79570337431664484029
H  6.68634545724770568143 9.75954738817526390449 17.73000658253197769909
H  5.03354316380349331439 9.16802041586801763629 17.55165888583819366886
C  7.43591871132208659390 9.68154363424118180603 15.12767767891577364026
H  8.29994329500791572229 9.64538354358481697659 15.78807505335260152890
H  7.18653587351923572868 10.73091402346285683223 14.98360819180712155685
H  7.71382935432450000945 9.25087645117916146376 14.17117179735634735493
C  -1.48313619348487346628 12.13938017646068345812 10.13022037654694251785
H  -2.23213053164573249632 12.61491607020733951572 9.50045430288640524452
H  -0.54143652130673025624 12.66370178541385627113 9.99259671238674407334
H  -1.78786762229675932900 12.25250226869728820134 11.16906119862305324375
C  -2.74778727962824920183 10.01589714368181383009 9.89357594301314513530
H  -3.14431336564219687801 10.13310080222748155165 10.89945219580401669646
H  -2.72343723080774058332 8.95934305074546166736 9.63850012706232028847
H  -3.43133352389904988655 10.51225246380725586448 9.20774924647816739309
C  -0.89807555170585917637 10.50479510449591025179 8.31249433874485532669
H  0.06956730659855292487 10.97205449439966962188 8.15331856806279553496
H  -1.61738672109851666647 10.97916462032320872311 7.64885514918452535937
H  -0.82570200727627796056 9.45203294494624834954 8.05079565072554537153
C  14.39155476785638398951 -2.12927751694573519359 4.95455044510513076261
C  15.74483490602383284340 -2.68670206708293424214 5.38756390569509768795
H  14.49792134350741790172 -1.67020973463045940832 3.96852342233588295528
H  13.68349938565180501371 -2.95525601424794004402 4.85614013708668501579
H  15.67065671092999679104 -3.17265078952551782265 6.35844205118538052801
H  16.48496957289755115994 -1.89192947628780583358 5.46124312245657428377
H  16.10983305948447608102 -3.41979498192611686136 4.67060184271449330140
Ag 6.78363557064515632078 4.21827936972448824804 3.84015625164315288487
Ag 5.35997751598878391377 1.96120895964322095040 5.29900064709610774116
Ag 6.31605915383918858907 0.05303521635611208040 7.47520108583373144029
Ag 7.80698018118645364893 0.68500755584055861291 10.09062227042202231075
Ag 8.81620740119198487150 3.42449466070675390128 11.22708652835209797161
Ag 10.31888802084347211974 5.69045148605710870982 9.80611221650588937848
Ag 11.11876267668688278434 5.78481803390272553145 6.91852848717954316271
Ag 9.57053830740476385586 5.15928681142537826076 4.33069606839049292546
C  6.94561821457070838193 7.74146430796282913889 4.06326483877470590045
H  6.78552025689186066870 8.77415394570295426035 3.74349020203245075322
H  7.44259820122185455915 7.19167820120445355769 3.25708299792125011152
C  3.32009041637197244157 4.47327602742829721905 4.20474993235319072227
H  2.43148798468964866260 4.69770485358524414465 3.60472815680085201251
H  3.95932605939338966294 3.76407617773565483787 3.66233348139087677708
C  2.90184838504074438248 1.30950471272097335174 7.90766030500145866711
H  3.24925601250764728434 0.47224310324213192303 7.29289823080980426084
H  1.94190046922379355721 1.05138161886630188135 8.35842769066729296412
C  5.44068161302775621380 2.44440733283241007356 12.19486049423042928197
H  4.63823055441621612260 2.25341043896854564821 12.90996850587276867373
H  6.31859586328225475427 1.84651067347219743908 12.46285748762871037343
C  8.07365712601670360016 6.55191800856472905679 12.39754538112054405019
H  8.99741085250932570716 5.95766130013101236074 12.41748859281852546133
H  7.99908493363334116566 7.14476179827643065323 13.31518996903043827729
C  9.57639400529663475936 8.77751276627316912027 8.31620684434316181921
H  10.59493491795357300589 8.39056965522756925679 8.42616555178886983413
H  9.61572877243463963737 9.86492406122467357932 8.21211283382914203344
C  11.14454365208550257194 0.66993578091354866189 11.45755004658281706043
H  11.93036079562959628220 0.29658514614603248560 12.11771732849198457416
H  10.25584135483378034337 0.91529540425197097875 12.05030149309099130051
C  8.59828786068965911227 -2.37790472566437660618 8.60270213239978254194
H  8.70401064513904465514 -3.45070450326625799420 8.79863430023555537218
H  7.66073760917608481691 -2.01288179556953839011 9.04407370791573583801
C  6.95627456396094423496 -1.12161327437034152865 4.17455485878620713436
H  5.94728067962551243397 -0.95209362848105794086 4.56703631635146223289
H  6.91126458296719903274 -1.85466744961948482029 3.36632063489860922090
C  9.39290253029999178125 2.65994246145900703482 1.74699754789682515366
H  9.55644566300901843192 2.18039337368695518293 0.78008559856990888903
H  8.88846080727491028028 3.61977285987951669100 1.58939644581987238325
C  13.04155703355725748338 4.75421081520856247948 4.23801884560212194231
H  12.41873267300680971914 5.64548601352063883496 4.39289834546194768450
H  13.92925730809091433571 5.02729632365853351672 3.65654232283992453034
C  13.69844848809492887654 4.39931100013545606231 9.06835628857930053925
H  13.39783152380458552955 5.44158736146404375944 9.22221950137304880002
H  14.68856633720117166320 4.24472149280526611648 9.50151764656573760703
N  7.03858883546439439982 1.34027458764912132949 4.12329103042696143433
N  7.67504596428870033975 2.33449893224800586466 3.48610410751657529005
C  7.49142522566192958777 0.17390741598145620372 3.65902115951701922825
C  8.46037175961262377655 0.41237179205517282554 2.68893149566244282767
H  9.01134018543100800969 -0.30543992834111044488 2.11592060734355591478
C  8.53662750605320042041 1.79809875601408819534 2.61338800103283919185
N  11.42696214266863208309 3.88863677290310949530 9.88161591754364998508
N  10.76166655733264931882 2.90880742238205147743 10.50863470970140056693
C  12.70041034774229871118 3.50644736670933987455 9.72625128687489848289
C  12.86498537210836978772 2.23558959710579285840 10.26432458266747538289
H  13.76509409510422088374 1.65662502584109416759 10.30625614488129393465
C  11.60515926992252033756 1.90478863231845618742 10.75479881514230662276
N  8.68127064224896116684 6.72477397676192367726 5.50021732856894551844
N  9.37173713266717101078 6.99987071505788183146 6.61488306994447938791
C  7.82168821008148817953 7.72280255633568923912 5.27223390503659583572
C  7.95175870274487550660 8.67699915962507972722 6.27739782422488090674
H  7.39790287188000572627 9.58965914065266034072 6.39442103344061152370
C  8.95774462174520635926 8.17412126878926770246 7.09795947626439360789
N  5.86829020323524197522 1.58437230997640288166 9.92366595015041497163
N  5.20629037033914343624 1.29069395019426025328 8.79719515787089356706
C  5.00123563305485951958 2.06192733091333302298 10.81969593428775411326
C  3.72920544988079605275 2.08752407160127351204 10.25508232714322431889
H  2.81156095918364989927 2.40444851827716421511 10.70945906990228024824
C  3.91228203033851551496 1.57823484229495081266 8.97334168702772849713
N  7.77043056750865446247 -1.65877975730289328737 5.24041848735782522795
N  8.52313458442566762585 -2.17741309256451653908 7.17665158135753067370
C  7.60226518001519568912 -1.41237423899930192306 6.54970373447055465022
C  8.78757532569579247195 -2.54889376098094544432 5.04123955914747057250
H  9.08305598597645413861 -2.88277315555771718181 4.06790957448100165550
C  9.26155914330249352417 -2.88113138159049686493 6.26551913550325423330
H  10.03966043054021639591 -3.56258254784114658520 6.53931016586488489395
N  9.68942727208907150782 -1.68461817548846948256 9.23696879571454765312
N  10.78920369332537632090 -0.37485641891881371635 10.52445242406714420724
C  9.57017084005192231189 -0.57397370945932824071 9.99887891046354582159
C  10.96990643693009381821 -2.16348369210331092916 9.28433653385923030044
H  11.28854475280892977196 -3.04341192876844068849 8.76574824479033409830
C  11.66482031772905614275 -1.33051270960299472534 10.09507548177163549497
H  12.69036491617228534778 -1.35799040214633492951 10.40109888382434988330
N  13.78094166927477282059 4.16121271095647227156 7.64326243964415485976
N  13.46709412399750149802 4.27788992270305534760 5.52856182978179866438
C  12.96724037329682843733 4.69265295838938545359 6.71654830608617103849
C  14.76101903151021232929 3.41224493212197454994 7.05835698457685811746
H  15.51397858070205870717 2.90149915593215901310 7.62218048047462382044
C  14.56885440170928269765 3.48890118041317842668 5.72075249428855236999
H  15.12929346733803015468 3.06022985119387325170 4.91685585072414887975
N  12.27320209379714199827 3.80217534920326594161 3.47698665996404798761
N  10.68159475085604270816 2.91843752779854348489 2.35138573761985902877
C  10.93821220503994240403 3.86900545285683028496 3.26548949670768440257
C  12.83213836750262260011 2.81352140913081649742 2.71350137642835864682
H  13.87917717964608499415 2.59502287502472750447 2.71377990966947013618
C  11.82370023411668924496 2.25339634261900245704 2.00598767102170594256
H  11.83536990474384964500 1.45728929203260992864 1.29055047612258810830
N  5.65717535505804214324 7.12826968878964262188 4.29234662499788921508
N  4.07268489773828434863 5.69153382193127299615 4.38482959674534367167
C  5.40011696147805153601 5.81611521568776801416 4.17013866135012101211
C  4.51597612929281311267 7.82073811048118550104 4.58939576334465026974
H  4.50442947408593763470 8.88136774856323540916 4.73659220093189325951
C  3.51257374163229085795 6.91342260240692318973 4.64287109478329540480
H  2.46827184908581553913 7.05361251191149829509 4.82441400164904976577
N  2.90633739491060794080 3.85548978915237672283 5.43604787556522062175
N  2.70533384721925784788 2.45079030399245612060 7.03918519796177566406
C  3.49255764763307174903 2.77505369667719126170 6.00311442142326434634
C  1.76992602083217676068 4.19767150427851287731 6.12021166106372405125
H  1.13799148976882680273 5.01230270304948355431 5.83421525642270211165
C  1.64828697897222120616 3.30933907892159240305 7.13491176169085239422
H  0.89427221058051742375 3.22314080009292869278 7.88990031909721611925
N  5.81389561513419650396 3.83870521649525375807 12.28031086692558915274
N  6.95839226901730079078 5.64723167358866540155 12.33315230123566408338
C  7.04959856920136829217 4.32140005393037363035 12.08012179820714493417
C  4.95533377157879861841 4.83855648335030252838 12.63674460919053998964
H  3.92061835814792392085 4.67243865417513859484 12.85471844194028534503
C  5.67591521922840591685 5.98521049827881057581 12.67354343286705109506
H  5.36806120600189551340 6.97930713583068484951 12.92416087921471756772
N  8.15111021713499361852 7.45442348403364984932 11.27580191369476736440
N  8.83908288626244242892 8.45185895948129584099 9.51327421306910636645
C  9.01996187519661951626 7.34345456145897301781 10.24956797753396386952
C  7.43299831953668732609 8.61358083691955656036 11.17680551131770450013
H  6.68870879388652284092 8.90061673398513164557 11.89031408869332295808
C  7.86700840258752531753 9.24386075006372820440 10.05940884445941208014
H  7.57004137214105732312 10.17394851109058606653 9.61749751432546418073
215
-339.1985638193 (converged conformer of GOAT run)
N  4.98983285204396231904 8.05557952219990625053 9.90847821260994265913
H  5.49511725556290286931 7.72784871996938527161 10.72377853289814453319
O  3.18303320768348285696 9.29943195033996872212 9.29361649271778134107
O  3.90151813850211715007 9.16981007554289107020 11.46176776930680318856
C  3.95858250861785876396 8.86017309270630804008 10.13142920655094947335
C  5.33202045287930381789 7.45897586791721955990 8.63063202518947747421
H  5.05332475325374907982 8.16549982382223937805 7.84429092885864776008
H  4.72997483745627000928 6.55507731818142680424 8.50360665575114005321
C  6.81152863976196698559 7.08464299549107590082 8.59750390731320202065
H  7.05363637593075143428 6.62087740409209324355 9.55187091276083855007
H  7.42235478949849536434 7.98012605353942383601 8.48345386077126129010
C  7.12152087593475169314 6.06476434885515747197 7.50234971814418472036
H  6.27315744384877671536 5.37662911890252370739 7.40886770057519328248
H  7.25692662494427942477 6.55762205583279556009 6.53609919490591817492
C  8.34753484481837304543 5.22941720313311186885 7.83730607479168384089
H  9.26326766868406714650 5.83596684396877396495 7.75732022367038709376
H  8.25869621311622381654 4.86870158178219814005 8.87443440374967096318
C  8.46579451481267852841 4.01737241697247782213 6.93841958446361584123
H  8.55030876828670649559 4.34577893941209225659 5.87849295166253416056
H  7.54578126936495507948 3.40875610703659992495 7.04583824089784283018
C  9.65639981138828673579 3.15209804141081750828 7.29060094502044542253
H  10.58138226995565212007 3.75302938928111107231 7.16661727073542653699
H  9.56677768701386810335 2.85617972128383890151 8.34643222135469464718
C  9.76398337980607955444 1.89550943820077089086 6.44478741540639710195
H  9.83410778770763194245 2.17154037214130601896 5.38524335359311834281
H  8.85941998570850408612 1.29545959769813778806 6.58267467252564841829
C  10.98596884742511470279 1.07339580222734154447 6.83698391111100178819
H  10.92603456948849682817 0.82155049590407269733 7.89657375041631670598
H  11.88671519151870725750 1.67659888393269085327 6.69486361398547025203
C  11.12301656988846332297 -0.21633160568817455527 6.03273704208069183608
H  10.24097073739454799579 -0.83937343672180197984 6.18625726382461316177
H  11.17995414020700195579 0.01255786645832035475 4.96428905829106348335
C  12.37439159672797828193 -0.99300378023032465080 6.44031939843955214542
H  12.31320609584621550425 -1.25683876414852768733 7.49850011154913431710
H  13.24841529353293978488 -0.34753934428860056016 6.31360917353594786050
C  2.74788342129307494588 9.81544720076567855926 11.96440787954397322324
H  2.20221526543642376339 10.29396386561989018560 11.14289838411786170980
H  3.09410581545440788176 10.58162054684340702693 12.66253454069483197486
C  4.12829461648740547730 7.22393725634463290675 15.36265904601476961489
C  3.99292793527392353425 5.90597356552200469793 14.93445599903267861919
H  4.50689017428542371135 5.11884392433871404648 15.45937949502729225060
C  3.19554098480932946558 5.56235259891433830859 13.85213411760328838795
H  3.09885586853694849907 4.53026832856963679319 13.55323985354170268636
C  2.51821978926534306709 6.56158266610878193603 13.17562501209266301316
C  2.64670389566205432885 7.89469376103985798210 13.59248369745941964482
C  3.44008455202319440858 8.22400629337067812230 14.66720919762953201371
H  3.51228627149846639455 9.25677453106814240869 14.97492941339320715599
C  1.60777340963676351748 6.51603016553738356720 12.04305009565918993530
C  1.18555604398239200492 7.82277076556819483955 11.75827143360320725662
C  1.84251664874160780982 8.80551805479256799458 12.69574099784590615059
H  1.09415921161763751712 9.37760841566397118640 13.25444922791401758388
C  1.11632923446102161336 5.45975267829477051151 11.29677176417806272468
H  1.41382445198990858160 4.44512443989427730173 11.51180947557523204239
C  0.21040531721185828928 5.72050288328675371474 10.27918546930762033753
H  -0.17898769856698404368 4.88906716788677453422 9.71533310713240183532
C  -0.22570170410444045928 7.01118819400927772989 9.98984385351250914198
C  0.28035301813475577148 8.06856362908428792480 10.75180030083263282847
H  -0.04418638911666317171 9.08316307003570244660 10.56696934403074195075
C  4.99375630296868600055 7.61427848179407273932 16.55209932754819845968
C  -1.24938454593910552859 7.30516199921728137667 8.90238400831715281925
C  4.11125515648783768086 8.31618452265358598652 17.59704840403917103231
H  3.30371347399759951458 7.65947025612268994621 17.91791086720745340699
H  3.66720062551603342982 9.22810532329321908662 17.20556459270145666096
H  4.70055644460115829020 8.58114567501900182833 18.47321500454789600099
C  6.10203687285074636293 8.56776596695121739344 16.07987230636587838717
H  5.68456352963803368539 9.44832717105937547331 15.59959003508769193047
H  6.75385387522203206601 8.05900438918533090771 15.37608715667377978775
H  6.69270756962823298863 8.89695001861447209990 16.93242768898437233815
C  5.65944753842744496808 6.40930822742544137327 17.22624552271499709377
H  6.25122406455397161551 6.75472690264626152157 18.07196576098337814642
H  6.32215444485313060596 5.89231254652331326582 16.53931467165855195844
H  4.91538769561293431565 5.71449607697795869399 17.60931712785794189813
C  -2.51748401974961755201 7.86329334731646234502 9.56893228121229455496
H  -3.27649061087947135462 8.07748908948182098300 8.81883518749332750986
H  -2.31033814886673649625 8.78344518820232522671 10.11060391009964121167
H  -2.92686285779387223016 7.14119844164991768309 10.27352032855571550840
C  -1.64034785469168742367 6.06152822593592155442 8.09528118197968282743
H  -2.11360384554600511109 5.31614009527226905050 8.72967139669922609357
H  -0.77521866667798899897 5.62890699138126304746 7.60156758523519116011
H  -2.36063578616229552409 6.34590407564848923982 7.33066928320444688438
C  -0.67916229112131620838 8.34308335275383150531 7.92421410721557251122
H  -0.44611605154047229149 9.27943532170392160197 8.42453083399251667629
H  -1.40546820801236282961 8.55492077326233690826 7.14238385577290202377
H  0.23318635428771550266 7.96897290369398092480 7.46807482604507733015
C  12.60044706335898112570 -2.26948460156997366965 5.62713088125903126979
C  11.59230686582287006559 -3.37014004017459622986 5.94398473679579986140
H  13.60540622281078526612 -2.65029949117831886696 5.83232798441384048260
H  12.55526113999363957419 -2.03534037843927606559 4.56033745335067663973
H  11.82446280173462227481 -4.27104843469146011614 5.37848546584833009376
H  10.58287624882759558886 -3.06077409911871178849 5.68829717492979725080
H  11.62883692802537893840 -3.61996188180131461820 7.00195169371233117062
Ag 7.15566566179145002735 4.56932833937281834835 3.74271823482576415643
Ag 5.36175825581866583036 3.06608347343391685058 5.66632868569437597728
Ag 6.07814625528187413295 1.36698774559654845362 8.06379377979530076459
Ag 8.04236199329139722636 1.99310265745816783678 10.36449816290453185275
Ag 9.84325671248856437501 4.50346551875521772246 10.95081075327572150968
Ag 11.68692510356026126317 6.04548791808618357635 9.08508214365110156052
Ag 12.08462331009889823008 5.41385176310739968386 6.16516224293611792007
Ag 10.14031379215981232278 4.82126237368946508610 3.80370988701939971577
C  8.26546007435024776555 7.90120497600263682614 3.23170982407316564888
H  8.34137858711407176315 8.86257307436632757458 2.71865923457718583478
H  8.51715708366991286482 7.10114848589631009190 2.52654494401543416870
C  3.94040788370768257920 5.85387125260919205516 4.23328463969929824628
H  3.07434231691158643685 6.22406965749326346327 3.67377832100630818957
H  4.29117264941232789965 4.91436569609003370829 3.78615953289706030915
C  3.20132933856133394812 3.63253502919826098960 8.52941047934688967302
H  3.20693946008114849633 2.63250112677407077655 8.08117875242263750124
H  2.28727751834029557898 3.76683143118962071583 9.10886878932095811479
C  6.46745452650809049544 4.57370991344753274888 12.33652511900342396700
H  5.72002464747705552384 4.68726276104122963062 13.12315816422828262944
H  7.17900539290453476582 3.78637356078883779986 12.61238270185740617535
C  10.02642456721813424281 7.86337406775599312425 11.65950222003419867178
H  10.79675339359593344568 7.08210675848280679645 11.71623545321435955202
H  10.21741688103757361716 8.62383312525000533810 12.42414363231265816978
C  11.44793577066321077496 8.90978637175016885408 7.09761820863214687449
H  12.36095817661504980833 8.31547622121658847050 7.21412861364970758871
H  11.72037625843577401952 9.92731895526736707325 6.80726071804233079376
C  11.42633158907563739604 1.29674972755659423385 11.46839085793181567396
H  12.16710239375413493690 0.83103791417382710804 12.12254103340321975679
H  10.70759967734160689190 1.86004937903618561279 12.07318701712821962246
C  7.81381365034725305918 -1.33933877248754384937 9.50953121100742926330
H  7.64887401090392948788 -2.33471927828116854187 9.93636334949459509858
H  7.08693343298862554747 -0.63044208522197653366 9.92918256327399717520
C  5.99428453210791900574 -0.49022956652275517797 5.05719918785743161038
H  5.11342782755487768043 0.00628484664458106579 5.47746731828740252013
H  5.67147011748121876451 -1.30017656816896209904 4.39882686247870502427
C  9.03191431996594573661 2.03911929894967558496 1.81749376450340704992
H  8.95325307189283492448 1.37634905969753251753 0.95300753285181016849
H  8.76807245551001557260 3.05739953767463390477 1.51250329707400599233
C  13.34862622447705859940 3.52476194858462310577 3.55032623316577744532
H  12.95497087734786489932 4.54846519319769360123 3.59947037999361896254
H  14.18009910530251183047 3.48754905867218978344 2.83730946142515794151
C  14.54104059740669718792 3.79712666890765682126 8.27816479572120478281
H  14.53000081214908334459 4.89192777470038464571 8.26171626173562678730
H  15.50377421542922462550 3.45496597240457159472 8.66345898406494718813
N  6.72946644169015595338 1.81302297192736894260 4.57042073575236607041
N  7.52571887762273394884 2.47664401922530119649 3.72170553473679710521
C  6.78928149203249198251 0.51074304821751770334 4.28494121631457058896
C  7.66181579720355099283 0.31506430631523407726 3.21765593818743589338
H  7.92524101195006203113 -0.60798473874177183518 2.73964090706120977359
C  8.09617912625264857240 1.59582017388362773502 2.89262169102567234802
N  12.33012872545588578532 4.04756177360856472802 9.34174852858642168485
N  11.51842791979109748013 3.39056200955347630810 10.17815936474688243152
C  13.43179874285504737941 3.31391985757401474899 9.15067593845711257927
C  13.32801612907507404771 2.13586591863102936983 9.88278963670842713896
H  14.04600252837033025344 1.34220628862239710344 9.94884208153364468785
C  12.09496015429835047428 2.23864895389891049859 10.52223875794463481270
N  9.83551000874842884514 6.72124247924101947405 4.73367081248701460083
N  10.67366060085837098370 6.98627354248082177435 5.74856740042825897774
C  9.23038339371841409786 7.85833652141498806287 4.37102743821596639862
C  9.68417123674335478256 8.89464445664217784326 5.17950090703832088934
H  9.40446984211515868424 9.92811572845053902370 5.13795572764748875727
C  10.60347730452810210977 8.29088839180317727084 6.03154447539066662642
N  6.36135235297085710471 3.30280560387235411213 10.22148347076900876118
N  5.50463338011626390767 3.05242233304206500577 9.21991764209286834841
C  5.79637236746635764462 4.17521759059943953218 11.06240184136790638547
C  4.53451975099151205484 4.51578485594987810714 10.58642468848207052190
H  3.82792813274960375125 5.19277447239267520018 11.01856315374871186918
C  4.38975787083180435388 3.76591987816627726815 9.42431492836873729857
N  6.75529410326743384729 -1.05507249826046756169 6.14786732953549019953
N  7.59148876195139710177 -1.40656747966701622943 8.08684156821710864449
C  6.83472172519466525387 -0.53643043755018204877 7.38314557339606913899
C  7.45773630820574684464 -2.22480493260598866101 6.06655978253772332209
H  7.51919371975193850943 -2.80402415300302010337 5.16780732908342521625
C  7.98283015314819088815 -2.45126758342708139793 7.29426738782818162576
H  8.57795663972486543969 -3.26812559291845161624 7.64569277669807600972
N  9.13161920652963132738 -0.89024730728987755413 9.87814172383908761788
N  10.70208292777937941764 0.25366049705759685651 10.77730834631137746271
C  9.41400138763825822252 0.32064841683026124031 10.40845722659264893650
C  10.23753010650547068394 -1.69621439427862341631 9.90894712200249472289
H  10.24058476499113012892 -2.70519996209948487831 9.55262636109079821267
C  11.23087050034679990063 -0.96898348179705529049 10.47339220080636756904
H  12.24601840946167286006 -1.23401064936998761112 10.68884383168717278068
N  14.40250001436512761188 3.32707557815243237798 6.91629158595968185352
N  13.84663971813569638414 3.17823406681102405003 4.85497795820559563396
C  13.60198180393224376417 3.87531522174434384098 5.98891314914941386149
C  15.12693747683870881815 2.29644439820693557763 6.38793945804014562384
H  15.82740999440734697146 1.72604695643487815460 6.96245357137637377321
C  14.78193967161481481298 2.20339018992231050476 5.08248182602718578948
H  15.13765538300092750035 1.54331444673305506754 4.31938987666173801472
N  12.29124473597368449873 2.67235067538519555086 3.06813028368090723319
N  10.40809725455693346419 2.04651657296769240446 2.26423109099214503459
C  11.00053559140669001692 3.05206434485001087964 2.92786218169950185342
C  12.49267543815023984166 1.43978332141528753141 2.50604111244599092601
H  13.44353630797499477012 0.95002979361660599977 2.49122096073956100781
C  11.29983047525118777799 1.04419957477591918149 2.00343683697497620955
H  11.02923277375199262451 0.15038394684303657556 1.47984767792358073990
N  6.89477626806015742034 7.71379796212954182977 3.65235334034279013338
N  5.00734614155438073624 6.81892020853234903655 4.12330229774949241772
C  6.28774247973406197332 6.52553120439111022932 3.80522585306719740572
C  6.01907944863373778333 8.73808998992728369615 3.88029693754980442577
H  6.29930446273953936753 9.76841802028871875052 3.80446647366075740848
C  4.82405050844637806051 8.17408902859212460612 4.17398949323463064331
H  3.88305871062917518088 8.63056962220568024691 4.39885960091712480136
N  3.53783272527105108196 5.58773950107549932653 5.58787333592809432048
N  3.19505469588469104281 4.60280326819440777086 7.45678170336761869663
C  3.88413958727827246520 4.49704413367072763918 6.31070918821570980839
C  2.64551397052568848522 6.35896912109590140005 6.28288677907775294784
H  2.22570478431558171906 7.26393758297492908582 5.89588548868994521968
C  2.43440756359650123386 5.73651651619269742355 7.46676752980102431678
H  1.81298208434026797420 6.01647876718513519023 8.29378175584396437614
N  7.19704651545752138730 5.81520597861031518505 12.22738820478017629512
N  8.74621765032319054001 7.26006228556311405953 11.91497880573471412902
C  8.46224829292830804661 5.94142995076035873581 11.79919301688891231095
C  6.68564366937989884576 7.02454164150008075751 12.60310861524605208217
H  5.69815483858193694289 7.14673801015254195335 13.00225145232969481413
C  7.66824689999301334353 7.93979364202834680952 12.41049484055223572909
H  7.67210245506791288506 8.99202508477570106038 12.60496428742192875916
N  10.12047789078371629046 8.48348945890757377697 10.35830721573310952976
N  10.77441814449351653593 8.95683126976674870434 8.37492384644782816849
C  10.82874204477582580353 7.99890887217414459087 9.31492222685201731736
C  9.62794853392981409002 9.72576885193567974852 10.06690361228594277065
H  9.04491232483648843754 10.30262210014441848216 10.75373431617646247105
C  10.03807146212202994207 10.02240871347804684888 8.81093163189399852797
H  9.87842635603309915382 10.89829535017029016331 8.21630472690678104186
215
-339.1984382074 (converged conformer of GOAT run)
N  5.20993685296277853070 7.78644933602193667355 9.51745357507675393549
H  5.38870433098656143045 6.87141163826284628868 9.91781524144268189502
O  4.14008374207982132731 9.76235075776853733487 9.86975948760598065235
O  4.12279572145437711583 8.08896489804946128288 11.41990211818172618052
C  4.46736590942616729194 8.63587743343588165601 10.21801160264868713057
C  5.84074510590387774300 8.12657115278484099008 8.25507876833917464410
H  5.88768612353409537263 9.21866620483035248412 8.21271236883092115022
H  5.20643247628359873147 7.79196481901724702368 7.42806448712336031548
C  7.22748638226844519750 7.49100004011708886509 8.15279624720391105086
H  7.70114571126594604777 7.52486500342093300731 9.13309946529613370103
H  7.83297791876183335802 8.08709714120660727588 7.46866542991184445555
C  7.16582167102706879547 6.04799512445906106706 7.66051609364237329203
H  6.37678202420852091592 5.50828737641605759023 8.18510620290958712530
H  6.92435598364709914421 6.04000901523902467005 6.58994664403807917097
C  8.47607044083760996500 5.30604528877339021165 7.86780157588562278903
H  9.31520510070827434390 5.90421139604681677326 7.47791586299650923308
H  8.63707978689269317840 5.14050084254131789407 8.94830100814455953184
C  8.45854055055839992860 3.96602850992434241562 7.16518094576009012542
H  8.36219579631103471229 4.13865606266212004982 6.07182652689039592531
H  7.57342544768187142523 3.39420005254925616356 7.51004219950000528883
C  9.70020266436681311006 3.13686995106839816572 7.41481709866316585078
H  10.58393881067033603927 3.71549063944411006588 7.08208630495463076215
H  9.78510585917791431143 2.94125002223252129951 8.49605013757518001682
C  9.65727392718453714338 1.81663890314980092100 6.66502668806939801982
H  9.52117582709509235883 2.02574694886633732693 5.59737583637791935587
H  8.79524276363341073193 1.23948061049023028346 7.01325398666053523300
C  10.92398564858840792624 0.98731735320452385096 6.84323940275603170846
H  11.07574671573612867803 0.77274135837458679532 7.90137974140314724991
H  11.78236266653962438511 1.56084645562338497626 6.48732594634333992190
C  10.83755752342069378358 -0.32134358308053023734 6.05979203621897433152
H  10.08877716264156454429 -0.97572837315643212719 6.51302476737662860984
H  10.49680372628833069371 -0.10336969924005146027 5.04362705444142100930
C  12.15597637839015021655 -1.09068234457544210869 5.94979230013057147630
H  12.91779404820456278458 -0.45078225048002185105 5.49966120595411034344
H  12.00076468340129309809 -1.93161388659014843228 5.26696288617436891855
C  3.36005162175157723325 8.86749057271302731920 12.32629892139926397476
H  3.15163715726462001498 9.84422251162510697498 11.87594453486262402464
H  3.96267877265382706398 9.01314040940838978599 13.22840140881944215323
C  3.08479764158586444722 4.89981790023592278516 14.45727214454793951859
C  2.33299854623632096917 4.03862845817310667229 13.65652158314617636847
H  2.34778667804114160589 2.97903430065649299507 13.85711269065379624976
C  1.54467768107119329812 4.49685222768250092429 12.61641126392179401705
H  0.95741023140743397590 3.80555901527524387262 12.03091021172429009312
C  1.50634951467428379601 5.85762560931921250074 12.35809880764542079135
C  2.25128614024459317022 6.73671477061327728109 13.15483053332152252324
C  3.03098123279640230265 6.26840184407975709036 14.19192919124254181895
H  3.57859295050154946338 6.97325252854615218467 14.79587685790453477352
C  0.79809238173473673328 6.62966287151878042039 11.35093406348989297783
C  1.11310362158687681244 7.98400327546158372627 11.52313115868298609712
C  2.04913127876437872743 8.16007065049211277596 12.69285575088708029057
H  1.57053816359706388539 8.75893012292610251279 13.47599878839929132823
C  -0.06275714073718319241 6.25114121402171640796 10.33247798831007813192
H  -0.33471100072031934047 5.21641543849372801844 10.18959481078495699080
C  -0.57186861555404622237 7.22758940378607750432 9.49493678308396837906
H  -1.23961075243614349262 6.92544389613268052130 8.70312276159048181512
C  -0.25828097747081102398 8.57937796272885044857 9.64689082146394483175
C  0.59232996602181131607 8.94941932154651098585 10.68797398692860056713
H  0.85048810558690846051 9.98349331797622596696 10.85244383041966464987
C  3.90515824297780023144 4.31969843603780034869 15.60087469850281394201
C  -0.84159439808555891460 9.58952239835601005780 8.66972511201882944931
C  4.76793955003616698463 5.37273910849083247143 16.30557545786543016675
H  5.35010924075439664449 4.89631255400665388322 17.09171828462783793157
H  4.15100302565234002827 6.13591755452213050148 16.77595620090145445147
H  5.45444902814125587298 5.84690295353561406699 15.61059479944512418115
C  4.83093998524917989101 3.21495512581485387571 15.06907692924430008929
H  4.25822743267356695895 2.36580449991677221888 14.70956708236066745599
H  5.47955113991604125800 2.86626560226201299031 15.86928482312605126481
H  5.44152034881772816988 3.59563930288206812236 14.25572229926100931152
C  2.93603510095370978661 3.72649587494023615264 16.63682930165589368698
H  3.48951700978759227212 3.29817831864882649029 17.47033323577601038323
H  2.31672343841881200888 2.94606325273747415849 16.20235624113792738399
H  2.27594083086969067864 4.49889939838306052167 17.02944123959154865133
C  -2.37590182786841896956 9.50907806951075329494 8.70750582898446978675
H  -2.80658208512175821880 10.24640243824783603088 8.03290376196817490495
H  -2.74041855580318571839 9.71500731675084416850 9.71259880059506031103
H  -2.73510850634677726845 8.52804431915434157929 8.41066275178982891703
C  -0.33333531263408566758 9.25885365911711843978 7.25817306462920797117
H  -0.61808464324183365335 8.25225079665232286175 6.96775822290120938618
H  0.75031472335209592472 9.34697871868670304707 7.23584476968648360184
H  -0.75533669168663397642 9.95830019351116746407 6.53988908643431088308
C  -0.43476408341221617349 11.03112064234460554246 8.99460437144017177502
H  -0.87434866424826029885 11.70580076550350412390 8.26272309427118933911
H  0.64569389721449965691 11.15456765023913732193 8.95976727232715752791
H  -0.79504219379060092621 11.32910226471926407044 9.97722444056407375967
C  12.68627503781867460475 -1.63365755863776040968 7.28491650184939221191
C  13.73408392682168610577 -0.72854587078586785509 7.92410407751196910198
H  13.13850252534321683129 -2.61667048918549483005 7.12145384499900213626
H  11.85577384300024306185 -1.77360564719055791016 7.97820706196459195070
H  13.32808400823119043821 0.25894340948079541675 8.11960176512461195841
H  14.59582750954337448945 -0.62915371103063222336 7.26614463227738660578
[truncated: 276,823 more chars]
