# Supplementary material for: Spotlight on Mechanosterics: A Bulky Macrocycle Promotes Functional Group Reactivity in a [2]Rotaxane
Source: J Am Chem Soc. 2025 Jul 17;147(31):27192–6. doi: 10.1021/jacs.5c08210 (PMC12333370; doi:10.1021/jacs.5c08210)
Supplement: Supplementary file 3 [file ja5c08210_si_003.xyz]

215
re-optimized conformer 0
  N           5.27795308171797      8.28080465590629      9.32151311651323
  H           5.35235418522077      7.31269953796524      9.60390655463283
  O           4.04448240491264     10.19126710266025      9.56323834764485
  O           3.55724583289450      8.29409904659064     10.73951695556642
  C           4.28138798015352      9.02058202292101      9.84012169010485
  C           6.22836899903656      8.82128287168734      8.35569653034084
  H           6.48892426884449      9.84133502574723      8.66076820179705
  H           5.77131782224078      8.88333187071327      7.35436151842598
  C           7.47288458686297      7.94726401915000      8.30557076387823
  H           7.85261272799785      7.81119370769673      9.32814043749747
  H           8.25460672143060      8.48418833320914      7.75226234330238
  C           7.25237153493753      6.58183055020784      7.65575394925759
  H           6.33101882866281      6.10757807083436      8.02768710984042
  H           7.10900614969411      6.71545080136207      6.57271941044603
  C           8.42506868986551      5.64179170335735      7.91006257101694
  H           9.36835620426690      6.16998379459973      7.70093444686705
  H           8.44951970321919      5.38583315642299      8.98197192256065
  C           8.37384754402527      4.36532042335886      7.08757373029846
  H           8.43599165782608      4.62380001355746      6.01653117586579
  H           7.39399794793992      3.87613726649676      7.22475541018489
  C           9.47916016663936      3.37683909472519      7.43077414707431
  H          10.45771629369328      3.87714876039701      7.32730797677476
  H           9.40047132377090      3.09478944321375      8.49406905843699
  C           9.45057970049386      2.12682893252979      6.56409520155220
  H           9.52568332359025      2.42177186548974      5.50608875925883
  H           8.47166238269347      1.63307250951495      6.67298464446785
  C          10.55505131448360      1.12687262145087      6.88539373886306
  H          10.49249613729523      0.83679355809882      7.94616260834048
  H          11.53478501256357      1.61412468981634      6.75742996570698
  C          10.48407132118052     -0.11784295910039      6.00691573195315
  H           9.51332452684867     -0.61375263118575      6.16271303825055
  H          10.50335272499068      0.18922273021382      4.95009269891211
  C          11.60936336916231     -1.11661420639483      6.25814242488936
  H          11.58871294385525     -1.43545670798728      7.31162472277459
  H          12.57818306338867     -0.61652016845726      6.10555274056142
  C           2.50404114723781      9.01829242097839     11.41314983530622
  H           1.81553716033842      9.44207178411981     10.67398639875675
  H           2.94052391194669      9.83857731329046     11.99452317311545
  C           4.23550333350003      7.09153292057057     15.16373698291763
  C           4.00132119032648      5.70549322211560     15.11660727574392
  H           4.51982414095997      5.05173587864561     15.81241053174761
  C           3.12539671411351      5.13262384769740     14.20002918751408
  H           2.97908726237476      4.05528847373136     14.18427614736155
  C           2.44966176886259      5.96144485146780     13.30672579966402
  C           2.65136733869513      7.34854867167542     13.35622922985484
  C           3.53343681464173      7.91156172749008     14.26718643910250
  H           3.67606808931552      8.98801425498757     14.27599712125857
  C           1.51278377212777      5.66123176427079     12.22636060784958
  C           1.13330055212829      6.86374159941130     11.61325959336493
  C           1.78298649032620      8.03697937491204     12.32057167533670
  H           1.00514800466353      8.62474376217273     12.83478069791874
  C           1.00967567215147      4.45294846493237     11.74802870992787
  H           1.28728665097038      3.50880777054690     12.21035858457730
  C           0.14548740474263      4.47012734098122     10.65802782586371
  H          -0.24216913096714      3.52342535943807     10.29189145962166
  C          -0.23023856984871      5.66538665730722     10.01837707571419
  C           0.27422532750112      6.87260652630964     10.52376735892930
  H           0.00113631673983      7.81916989900708     10.06697328408746
  C           5.20652834202709      7.65684958148030     16.20379156202319
  C          -1.17999085530477      5.61148275494729      8.81887978993163
  C           6.56280016294476      6.92981772779133     16.11864744235661
  H           6.46624497377458      5.85548235209485     16.30148538059175
  H           7.24634452960482      7.33709735694474     16.87240051088215
  H           7.02063014006386      7.07034588827563     15.13285392460251
  C           4.60662627888071      7.43876348697192     17.60736403972606
  H           3.64051535917302      7.94775031269447     17.69780624845192
  H           5.28261963664724      7.84108150737151     18.37102448908066
  H           4.45384406765499      6.37424482469969     17.81278452168583
  C           5.45928657155116      9.15665914364794     16.00834712901231
  H           6.18299787746497      9.50002310329828     16.75493963839365
  H           4.54491447287988      9.74553919376801     16.13758602459160
  H           5.87231650850607      9.36859199123524     15.01486816122756
  C          -1.39546786564161      6.99077122609813      8.18464406402498
  H          -2.05795540706623      6.88876239614791      7.31871838844900
  H          -0.45066846192733      7.42504291944489      7.83678803591152
  H          -1.86504758104502      7.69207461211895      8.88289482146096
  C          -2.54492069968146      5.06940680236225      9.28733649165256
  H          -2.97087349369648      5.71566644536964     10.06293763064335
  H          -2.45546930933120      4.05738760368527      9.69537035012598
  H          -3.24387489983240      5.03576585003022      8.44343046591745
  C          -0.60699548917768      4.67444246291124      7.73783126620352
  H          -1.29916171011879      4.62172811494006      6.88958274743339
  H          -0.45837520069826      3.65759026368116      8.11343729180240
  H           0.35535056475713      5.04866801877811      7.36914983474672
  C          11.52892410342950     -2.34609482656797      5.35505916082825
  C          12.66295142101771     -3.33855866763322      5.60308366040566
  H          11.54421376500114     -2.02016169175358      4.30491911268165
  H          10.56018936636117     -2.84333207563949      5.50890047305301
  H          12.64879073769099     -3.69657667649354      6.63925775119607
  H          13.63787766985491     -2.86890111352843      5.42667727013385
  H          12.58609560266403     -4.21069964721560      4.94530622421945
  Ag          6.99590255963996      5.00202266742873      3.70239003875064
  Ag          5.07257436410092      3.60989111067135      5.62295307891253
  Ag          5.87012349449235      1.66500629739712      8.21691971444646
  Ag          7.82880886717609      2.12082760407611     10.55166341015569
  Ag          9.86121207401142      4.74722439600770     11.30830566167033
  Ag         11.78300884275848      6.12896728300530      9.36946942586307
  Ag         12.34838414096701      5.35599359426529      6.09514473804293
  Ag         10.38543105534313      4.88749728974412      3.78818136210134
  C           8.63678012540677      8.07208480945673      3.27893135471105
  H           8.80982701794937      8.99342462589436      2.71510174876199
  H           8.75431790620187      7.22255205453400      2.59784096154544
  C           4.04789753903496      6.66479986853985      4.38357129181447
  H           3.21132392894331      7.20652849929636      3.93299335025010
  H           4.20357684381103      5.72253191355132      3.85237626968917
  C           3.26692741048360      4.20382576288193      8.57766729589005
  H           3.23251960938600      3.24911640573251      8.04196315509008
  H           2.32805230773953      4.32913464887938      9.12738432904551
  C           6.54715393503603      5.01129531887930     12.41035721231719
  H           5.82245367401140      5.19191514616348     13.21145669239788
  H           7.24442696667678      4.23375338504605     12.73965521084942
  C          10.27288683936090      8.15807214122535     11.72044633258930
  H          10.99006686733512      7.34791530647505     11.87296344684879
  H          10.44033362106231      8.94321819816474     12.46327952851063
  C          11.92767830794944      8.82740980145794      7.12549507868708
  H          12.75820786275653      8.13399632589848      7.29630832314948
  H          12.34217836013070      9.79368953423200      6.82330623525107
  C          11.07118447435986      1.28682352475990     11.65348097899836
  H          11.77027129560866      0.75259663408678     12.30382594787009
  H          10.37291384838175      1.84905738076475     12.28235331238884
  C           7.33473945852846     -1.13785230766272      9.56370176747373
  H           7.13285951366979     -2.14072029246964      9.95068145925340
  H           6.64256646062906     -0.42610103139706     10.02006523463227
  C           5.54274914802541      0.01186271041325      5.12865377357065
  H           4.70982092159789      0.55904964112621      5.58302665772461
  H           5.13160764075388     -0.76129738251339      4.47330492969201
  C           8.81682414500485      2.33261420658215      1.95099306889163
  H           8.67400190368574      1.74260241797828      1.04109979630726
  H           8.70821892465759      3.39255902979120      1.69763073270454
  C          13.35692023885564      3.14278533484225      3.66831913603793
  H          13.17737442943084      4.21855739252902      3.60039593932464
  H          14.18973423459000      2.86976655920180      3.01393399586817
  C          14.31006978688563      3.64582930145053      8.47073676108927
  H          14.32339381167107      4.73664763855983      8.37369322731439
  H          15.27376204128451      3.32273080942438      8.87575899984865
  N           6.30591614592777      2.28238497232534      4.54303866959306
  N           7.17102180282332      2.89806868354804      3.69930509452764
  C           6.40622357708955      0.95176750934537      4.35893030359020
  C           7.36230815396130      0.69406983633475      3.37805446060688
  H           7.66825491166689     -0.26749264696622      2.98979813841097
  C           7.81574922879503      1.95321635514594      2.98783824116259
  N          12.22285674052010      4.09775615949545      9.70498518494328
  N          11.36618350413901      3.47546830806107     10.55258108187020
  C          13.19537816873332      3.22904989771854      9.36821646359518
  C          12.96548421506507      2.01158328037684     10.00667650613106
  H          13.56752814531526      1.11498225846492      9.95645497257538
  C          11.80090891132979      2.21503996083733     10.74496525957436
  N          10.20930304907870      6.79002097490544      4.68806184376778
  N          11.08361734049281      6.99357162716877      5.70577345191631
  C           9.60788822589277      7.96259653505533      4.40516591135232
  C          10.09480927772798      8.94787469199628      5.26279267562813
  H           9.82870272636808      9.99557384833291      5.28249602187634
  C          11.02910084573291      8.29136115914321      6.06264231844054
  N           6.33198602296590      3.59594414622279     10.39190660862158
  N           5.45611321904056      3.37910067713380      9.37617655357217
  C           5.84229947104699      4.58112276874440     11.17014320437446
  C           4.62733273851179      5.02010173538031     10.64689098741764
  H           3.97444688394523      5.78127484905002     11.04844071184410
  C           4.42055074778337      4.22782806994587      9.51934501031149
  N           6.26624582824238     -0.67397008475742      6.21076868442966
  N           7.09796819714706     -1.14697508372880      8.12563872881395
  C           6.41398078084053     -0.17680173367699      7.45618127529828
  C           6.85002333835494     -1.92316510461510      6.08777959717720
  H           6.82718482623377     -2.48258377415431      5.16444977175264
  C           7.36983826391327     -2.22844310888483      7.30046746037906
  H           7.88381757867003     -3.11105001365342      7.65117776624743
  N           8.68918440122369     -0.76130866427184      9.95315358794464
  N          10.29386884670924      0.27081114472719     10.92530278403351
  C           9.01411334641685      0.43108898310695     10.52884366033912
  C           9.76071806035128     -1.64084583566764      9.98525363216471
  H           9.69934934222612     -2.64868521564827      9.60210657828312
  C          10.77663999841746     -0.98313846304903     10.59288035702198
  H          11.78080569770182     -1.29882120158504     10.83392821921800
  N          14.19660146792282      3.08010518002607      7.11698389761819
  N          13.73292940794830      2.83183695055871      5.04173254854824
  C          13.54237996749768      3.67337728647659      6.09683240512439
  C          14.77262286309491      1.88357222537664      6.72533811060499
  H          15.34489831791004      1.26854127612598      7.40378953610372
  C          14.48664211537001      1.72813258332039      5.41065340873042
  H          14.76705800859812      0.95628403711252      4.70939008330465
  N          12.16139770018882      2.45257432220139      3.19847876371477
  N          10.20566316856732      2.12297134738816      2.39126846130480
  C          10.94591141405421      3.04816253655951      3.03714040996775
  C          12.16665590869811      1.17313710915635      2.66381314604967
  H          13.04458550156363      0.54418758637243      2.66973651824506
  C          10.92683169638763      0.96415826071199      2.16071584183976
  H          10.50365015845084      0.11235304904950      1.64938164247737
  N           7.23510014383743      8.08985852983540      3.72369595877185
  N           5.25143616639792      7.47389591887647      4.23871267885763
  C           6.46331913467697      6.98987355394212      3.84776393820889
  C           6.53705576776943      9.24127742791563      4.04389009595309
  H           6.98602792839568     10.22205421426756      3.99307856788947
  C           5.27888658170946      8.85437667228470      4.36330430943622
  H           4.40872896601285      9.43064185689368      4.64082988598072
  N           3.70673366462139      6.35966210508211      5.76737769671441
  N           3.33062380490213      5.27555455133980      7.57319087596665
  C           3.92082746579768      5.15451008851709      6.36571236821759
  C           3.00321876672737      7.21616599105998      6.60172930039616
  H           2.71274267269895      8.21246957515028      6.30334862915183
  C           2.77285746012750      6.53015673493351      7.74638289781239
  H           2.25309021423512      6.80864988072664      8.65268558978138
  N           7.31875922659575      6.25035521152975     12.23329684848483
  N           8.93166596799092      7.61915936176873     11.91042298734361
  C           8.62970391935330      6.29032102343419     11.91470070138092
  C           6.79580566811041      7.51957643699530     12.40732725372172
  H           5.76044397677870      7.68579876927557     12.67207516783895
  C           7.81679415350321      8.38787881252694     12.21147692270078
  H           7.85382303448620      9.46478473614401     12.28154870418432
  N          10.49624223921349      8.72430701380729     10.39529310694614
  N          11.24522633476465      9.02878005755546      8.41329494384292
  C          11.17579485842173      8.10149361847299      9.39170040297639
  C          10.14221428812651     10.01563242095029     10.03495838744455
  H           9.61894936501347     10.68278584135578     10.70389462863675
  C          10.61222229005658     10.20414650766635      8.77898869440140
  H          10.57228386788966     11.06571264584618      8.12925740026370
215
re-optimized conformer 15
  N           4.83716764009617      7.60623026658709      9.54570632218808
  H           4.43911619495774      6.72499861668413      9.25595338811475
  O           5.10248186095717      8.99997835419384     11.34539694567944
  O           3.81177274329231      7.11343858064992     11.46826142780022
  C           4.63475838845269      7.99690067001338     10.82088013082068
  C           5.77231763015258      8.28935383449003      8.65802631041567
  H           5.90105467813176      9.30529900056331      9.04108139739741
  H           5.31059320031913      8.36107840686019      7.66365006839115
  C           7.12095136482223      7.57728386382612      8.54966726143499
  H           7.51470506553893      7.40200593968351      9.56136508599458
  H           7.83042325696270      8.24970550463910      8.04652001983986
  C           7.04567021851367      6.26173369836393      7.77990668934025
  H           6.24501761251183      5.62609945511561      8.18900958312626
  H           6.76940334061369      6.47481316230952      6.73561254854306
  C           8.35628597683756      5.48163830982321      7.81079398857495
  H           9.18770429450394      6.14126512660151      7.51966746636724
  H           8.56661668619195      5.16855438408938      8.84627182997304
  C           8.34299214079647      4.25770809145904      6.90478870855793
  H           8.26097771167418      4.59396428792766      5.85686754512316
  H           7.44126016214879      3.65827084916970      7.10756007389593
  C           9.57320461556295      3.37372019838150      7.05130411965273
  H          10.48141218565139      3.98196643091961      6.89559232755246
  H           9.63579253436006      3.00320988681922      8.08790596798607
  C           9.58969229154864      2.19233094314634      6.09140861366458
  H           9.54315523310236      2.56542569916483      5.05663759920833
  H           8.67531067481123      1.59369796313731      6.24036705336952
  C          10.81335131585426      1.29758085330001      6.24925763069379
  H          10.87363069635285      0.93720891765738      7.28827282167712
  H          11.72216463671988      1.89562444900769      6.07604874291251
  C          10.80028657586370      0.10610957646169      5.29642851026990
  H           9.92003200571800     -0.51897767034168      5.51221365860505
  H          10.67103800501438      0.46899550322930      4.26498719622956
  C          12.06104614410464     -0.74883579273761      5.37498175262487
  H          12.21430079380370     -1.07935135951992      6.41410160655944
  H          12.93334740800758     -0.12882532398834      5.11669869124716
  C           3.40901880926107      7.50724833756913     12.80047193640616
  H           4.23230339028986      8.04216468870442     13.28165466229825
  H           3.21419632513312      6.57178170513361     13.33300435460761
  C           2.34508149494705     10.47559552716323     16.00882015579464
  C           1.07038245345951     10.13361857463773     16.49552321109996
  H           0.73012262695438     10.55027951105660     17.43943856342976
  C           0.21964620281641      9.27517939173848     15.80751249130459
  H          -0.75908789877060      9.03390964550351     16.21469088364599
  C           0.64611173735236      8.73549870576118     14.59504836500232
  C           1.91138771355759      9.06958285460747     14.09417688795109
  C           2.75567404774668      9.92642965215575     14.78636118555594
  H           3.72824708156194     10.17024009567635     14.36982394225730
  C          -0.00125946432393      7.82340509699258     13.65518344757764
  C           0.86261095274436      7.60172098506117     12.57050972262043
  C           2.14993019867148      8.37972987576227     12.76691522163472
  H           2.28401415265909      9.12982873050544     11.97268490700932
  C          -1.24352971103396      7.19373010049238     13.69424099621731
  H          -1.92819524891560      7.35880555911313     14.52245601541670
  C          -1.59570349775558      6.34105133259456     12.65453286885783
  H          -2.56447151781086      5.85095197877572     12.69295379380314
  C          -0.73947746297562      6.09402067439644     11.56732820305898
  C           0.50248862206195      6.74661485240785     11.53650758667034
  H           1.19116686322998      6.58897229205772     10.71241917008186
  C           3.22862596277620     11.42859468273273     16.81799090878681
  C          -1.19296831084414      5.12841444967121     10.46873005592626
  C           3.48362146612892     10.82861950658058     18.21446372318191
  H           2.55155984026177     10.68451401005476     18.76957837569567
  H           4.12335998910829     11.50115501885303     18.79774192970186
  H           3.98722303565472      9.85866939309563     18.13278113509306
  C           2.50985332513022     12.78365797809581     16.96950661503338
  H           2.31090429967116     13.22686187860613     15.98720764581051
  H           3.13766303584951     13.47782287948902     17.54028408679723
  H           1.55671340005235     12.67809024862087     17.49702784013996
  C           4.58562992644187     11.67659641799119     16.14850530683231
  H           5.17494092228772     12.35681366916144     16.77245616907669
  H           4.47345729648772     12.14027658215421     15.16207808294743
  H           5.15621344826279     10.74813723466272     16.03313712247061
  C          -0.13360505348927      4.95542017123450      9.37633459428164
  H          -0.49924060613220      4.25155652579732      8.62081356748810
  H           0.79987766202720      4.55169007725375      9.78623485676755
  H           0.08182823291436      5.90482264128369      8.87335774303457
  C          -2.47906691691002      5.66697308624634      9.81186997386313
  H          -2.30114501376655      6.65274984698600      9.36748447538722
  H          -3.29422038328044      5.76065393508774     10.53607255714921
  H          -2.80817870112942      4.98530975686942      9.01873343027861
  C          -1.47561544372717      3.74532174208053     11.08702885662643
  H          -1.78909661521139      3.04400856851715     10.30491050869449
  H          -2.27113597261288      3.79271820474805     11.83677763678417
  H          -0.57513152456978      3.34644673124118     11.56788866684948
  C          12.02127219675218     -1.96927976242742      4.45793299376172
  C          13.30773371714878     -2.79040899712333      4.51437817285226
  H          11.83789683188166     -1.63736153528725      3.42562905988060
  H          11.16445813176340     -2.60021947491988      4.73524588435610
  H          13.49747034168503     -3.14852610925745      5.53323754485691
  H          14.16963511950134     -2.18506120846802      4.20890038839290
  H          13.25895706796334     -3.66311049047551      3.85471069869353
  Ag          7.35121781334007      4.79885381320284      3.38855268978231
  Ag          5.47462112079119      3.03791850216082      5.03469677055432
  Ag          6.30628084284282      0.76314823032165      7.36934395344170
  Ag          8.20625935174008      1.01748601725434      9.78472203186468
  Ag         10.03686009643091      3.61561655717381     10.89093833872746
  Ag         11.92887871268488      5.39985639086089      9.29885840864590
  Ag         12.67911564882218      5.16154280585534      6.06075015759120
  Ag         10.78339338928255      4.88296938935560      3.65414789617537
  C           8.84224027608718      7.97385839438416      3.52526867932323
  H           8.97131117436307      8.96790984446047      3.08683776949522
  H           9.03281753496199      7.22636915428479      2.74787412478694
  C           4.30898025403886      6.17977299953947      4.21938324226929
  H           3.45422270389985      6.73576845397975      3.82364226861716
  H           4.53421569033676      5.33658891187884      3.56162312725811
  C           3.56416261546652      3.09290581142160      7.98867175686868
  H           3.61625665213749      2.22702071206535      7.31997011454978
  H           2.59836832284262      3.07640413367112      8.50281390879130
  C           6.70436571501429      3.48070648444810     12.01389822175557
  H           5.96318919237853      3.48431088801969     12.81838662580713
  H           7.43777892844592      2.69458870801450     12.22350831540695
  C          10.24621363553081      6.90167069492317     11.89982587631361
  H          11.00713941777567      6.11772706436146     11.91815807286086
  H          10.36973957419521      7.55347456779432     12.76940062189697
  C          11.96592627659724      8.43597098008810      7.55103439386162
  H          12.85094358366759      7.79950095874302      7.65573526004521
  H          12.29633577023810      9.46927551697507      7.41134280296478
  C          11.48846601713550      0.25357061434353     10.83041642395806
  H          12.19586410218092     -0.32970409517798     11.42727404851751
  H          10.73524404802964      0.67838493344138     11.50234177527750
  C           7.96213331827483     -2.08895335559311      8.32415353509673
  H           7.83335544620094     -3.14906621322244      8.56101476422053
  H           7.21413984775769     -1.50169492223840      8.86226240623655
  C           6.18475011623822     -0.41749997006576      4.05024157900493
  H           5.30695058520831      0.00906697561516      4.54735072898953
  H           5.84220440706011     -1.10912740073166      3.27507141308371
  C           9.43300800971815      2.52155159380597      1.40029863230698
  H           9.37408214772083      2.06545886889452      0.40765798051570
  H           9.26994401262842      3.59953231945205      1.29622355351921
  C          13.86074289573888      3.38096896557190      3.36330099642846
  H          13.59783218907927      4.43864642567079      3.43850750921860
  H          14.71091887015079      3.26447860580343      2.68498759792302
  C          14.70599836284956      3.25037491782197      8.21172788232606
  H          14.66003903225551      4.34207146011150      8.28573405784213
  H          15.66839955074972      2.91608085098658      8.61009713929877
  N           6.79845519592252      1.95701569872325      3.80036364045319
  N           7.65341633173310      2.73578112267076      3.09277371820500
  C           7.01112329850733      0.67212195964236      3.45773115804669
  C           8.03199910741126      0.61156159782087      2.51028615353002
  H           8.43039421065827     -0.26789741325437      2.02374233843796
  C           8.40715092176337      1.93923946904134      2.31091355407707
  N          12.50908191095342      3.37244006828562      9.32970352871953
  N          11.65783754306557      2.57765669884237     10.02538007684861
  C          13.57994643783533      2.63770364344584      8.97201034633200
  C          13.41963616396427      1.33360587263037      9.43787231356323
  H          14.10348322373747      0.50351602637282      9.32769316418866
  C          12.19298684874443      1.34421246255277     10.09993184498773
  N          10.47479838259123      6.62891748254911      4.80104457477925
  N          11.31250184527167      6.75668794181091      5.86130116402145
  C           9.78912613302493      7.78094585614045      4.66096601931906
  C          10.18115087890853      8.67362497035591      5.65724969260759
  H           9.83406796867857      9.68597031105932      5.81070380086613
  C          11.14891391590296      7.98625794181339      6.38775608562781
  N           6.59928384078107      2.38086852790680      9.80787572366645
  N           5.76179536701967      2.26923370046395      8.74628261296108
  C           6.04384654259743      3.22283362849645     10.70179362757135
  C           4.82230805818132      3.67839053925862     10.20640109128662
  H           4.12615615103522      4.35334300095071     10.68583036790749
  C           4.68341220791703      3.04451664860875      8.97224069491482
  N           6.92082675814380     -1.21005286105671      5.04680897072950
  N           7.73984403136852     -1.90781318499960      6.89644892086214
  C           6.99656944379073     -0.90067448306436      6.35788609785888
  C           7.60948317611530     -2.37511711140002      4.75696036094667
  H           7.65622119385314     -2.78546776859333      3.75927216376025
  C           8.12220434328469     -2.82288741156047      5.92779926439849
  H           8.69696841343382     -3.70751072811030      6.15846819124980
  N           9.28229772538015     -1.67421608134853      8.78678334821786
  N          10.79870492911944     -0.68646047504971      9.93197851543431
  C           9.51446319359902     -0.55972872871614      9.53716730637382
  C          10.41511210333381     -2.47075515877566      8.71075427595858
  H          10.43124368003215     -3.41291737050871      8.18287330653436
  C          11.37464151024954     -1.83981793590781      9.42819133328763
  H          12.39646695456305     -2.11633382234893      9.64149660046179
  N          14.67797540043049      2.89708743524864      6.78375063754131
  N          14.26256291361992      2.91855190523912      4.68460652219243
  C          13.99012203480171      3.57975651873842      5.84508061315008
  C          15.35662667006979      1.82135652745357      6.23776962154341
  H          15.96779962221466      1.16088769551131      6.83454706225446
  C          15.10182881159033      1.83774988399997      4.90789393335388
  H          15.45469917853369      1.20115837802700      4.11001267508511
  N          12.72057679306170      2.67050028652687      2.79245922355991
  N          10.81086225415441      2.32935858884945      1.88323959692193
  C          11.47274203501485      3.20589285309654      2.66755749949326
  C          12.82174737568992      1.47232279904051      2.10087790471512
  H          13.73844856434486      0.90316363401168      2.05411308063262
  C          11.61140097701760      1.25512762950177      1.53364810509380
  H          11.25780261323681      0.45308988796836      0.90303989544486
  N           7.43059252940127      7.84936968303806      3.91800157517719
  N           5.46651949261744      7.06364245988468      4.24218463099853
  C           6.71412624335062      6.70983377915238      3.82536419251043
  C           6.66267449802218      8.89640564994108      4.39751463888389
  H           7.05995635315945      9.89202095032088      4.52772551218671
  C           5.41727282372860      8.40266254019032      4.59746928721546
  H           4.50989941196243      8.88553805157901      4.92869526446673
  N           3.94750225227122      5.65493050795209      5.53079647470916
  N           3.58951871515821      4.30069640921151      7.14904524500960
  C           4.22430166819828      4.39193219173694      5.96237629321940
  C           3.16205298759751      6.33718281891485      6.44588656261479
  H           2.81285382011692      7.34534826239072      6.27736025313035
  C           2.94165395837777      5.48025600500654      7.47173984677984
  H           2.36846674006069      5.59453851713198      8.37960661569302
  N           7.40972196136972      4.76983071518713     12.06834917189506
  N           8.93684905325350      6.26652882884606     11.98265132344595
  C           8.70472181322262      4.94668537351221     11.73433025111075
  C           6.83154175245594      5.94732735867867     12.50794872897457
  H           5.80483818358626      5.99280099691151     12.83573240940591
  C           7.79655798207155      6.89600908183208     12.45848038657670
  H           7.77998948434958      7.93936847271447     12.73609756222740
  N          10.44526294495891      7.69720695403357     10.69449105336791
  N          11.23021118942918      8.38065615120547      8.82419924127713
  C          11.18842975702495      7.29639439199725      9.62562612309606
  C          10.02886386000764      9.01215267542913     10.55053838990920
  H           9.44667220923865      9.52259557142074     11.30350390903950
  C          10.52042419698556      9.44016809263379      9.36322436238967
  H          10.44707583910196     10.39724676724461      8.86857765202011
215
re-optimized conformer 17
  N           4.70708685718789      6.99225559705087      9.25688191060392
  H           4.51690630476635      6.49438085419761     10.11661997284112
  O           5.01011361813978      9.11261949143490      8.41713692711592
  O           4.43130525223792      8.73306556393020     10.59455745478096
  C           4.74972423306064      8.34045450569259      9.33259847019935
  C           5.23039626290112      6.22979203906890      8.13485805752888
  H           5.37198708523803      6.91663165541296      7.29335073186584
  H           4.48065344317183      5.48444142416988      7.83386621200516
  C           6.53333176923819      5.52331115156524      8.49082649101900
  H           6.37667650035332      4.92941465188893      9.40390862535659
  H           7.30391777548479      6.27173659929430      8.72772768582607
  C           7.01517213246804      4.60457696717796      7.37601655019947
  H           6.21025917656328      3.89553689244251      7.12236550914452
  H           7.20910801142832      5.19495971144007      6.46699382396301
  C           8.26385263378363      3.82621008718669      7.76088290148634
  H           9.07222931258163      4.53663941677385      8.00605548450080
  H           8.06625278401301      3.26396103659576      8.68955814826719
  C           8.74561592348817      2.86115458432454      6.68849410685378
  H           8.94016831452653      3.41738211366545      5.75588638548372
  H           7.93761926253869      2.15029204285328      6.44722579898797
  C           9.99441121583599      2.09376801885142      7.09925075947221
  H          10.79488378673499      2.81083065506688      7.33821093996614
  H           9.79076117812351      1.54353051408326      8.03198829262196
  C          10.49175420687633      1.11880290535857      6.03879989474190
  H          10.73270779870821      1.67246349853845      5.11783734210593
  H           9.68278681807601      0.41953866240629      5.77498883339933
  C          11.71639941491087      0.33133612576506      6.49391726492463
  H          11.46061019922976     -0.24095151883926      7.39909498051836
  H          12.50818446321417      1.03675408276215      6.78820085585025
  C          12.26146720009839     -0.61854354749248      5.43141369919879
  H          11.47164119251082     -1.32662297671135      5.13773345531656
  H          12.51433287098281     -0.04253987544774      4.52822579891171
  C          13.49105738559383     -1.39502920496689      5.89750866976382
  H          13.23766957701699     -1.96652095942466      6.80365510846681
  H          14.27866819823585     -0.68412337984620      6.19106982857836
  C           4.11795389972089     10.12586688184481     10.79932140586118
  H           3.65678303348326     10.53992112801400      9.89758590082680
  H           5.03805709245514     10.68363640732353     11.01328185578137
  C           5.19300126632741      9.24131137369887     15.13708747890386
  C           4.33458218466752      8.22122788016848     15.58100823112398
  H           4.56307474659571      7.69054186805193     16.50004203057350
  C           3.19035681389820      7.85654651105756     14.87821243535394
  H           2.55808176577626      7.05266657996544     15.24721069509316
  C           2.87657985847156      8.53502894322378     13.70286130625207
  C           3.70722780141743      9.57558048915799     13.25785436534879
  C           4.85450605412382      9.92311333432744     13.95629722206779
  H           5.48189065974880     10.72713043300097     13.58245386284318
  C           1.77769580680854      8.37268305160625     12.75330143458124
  C           1.91644913794809      9.32997404962107     11.73948816232637
  C           3.15350206210106     10.17306364149092     11.97817376056509
  H           2.88899937054686     11.23021223975520     12.13277555804583
  C           0.72599210846815      7.45898131981201     12.70139346624882
  H           0.59585369241958      6.70950313749305     13.47830507179728
  C          -0.15331124239666      7.50924516718557     11.62499851854477
  H          -0.96317077851091      6.78599287850458     11.58572662653569
  C          -0.01769776453097      8.45300561478601     10.59104468618541
  C           1.03564809759049      9.37452757810182     10.66926063392913
  H           1.17685039474777     10.11900692045293      9.89164902627610
  C           6.42194565914379      9.61963842712415     15.96892982508933
  C          -0.99809027548162      8.42632846202627      9.41556153506019
  C           7.14882664503580      8.36037552316893     16.47647494477694
  H           6.53697105686889      7.78151865206304     17.17390577518859
  H           8.06227326695279      8.65341813818088     17.00564180387636
  H           7.43033918548208      7.70494058323236     15.64433274842972
  C           5.94865115541018     10.44633799305323     17.18127797812579
  H           5.44257812762174     11.36061011735248     16.85157367454608
  H           6.80633296857864     10.73046599456188     17.80274951023950
  H           5.25065782106680      9.87137099606748     17.79960979906957
  C           7.42780580065695     10.45483623429254     15.16463501393183
  H           8.31112373493889     10.64962522344768     15.78167287989728
  H           7.01488560949006     11.42379436185784     14.86677056914833
  H           7.75388173071512      9.92370138372205     14.26238420907417
  C          -0.88505782780417      7.06366287448749      8.70329453396222
  H          -1.56723068425953      7.02815820681068      7.84569734665337
  H          -1.13812224223921      6.23577122915559      9.37320104703197
  H           0.13697912006776      6.90807037914986      8.33855342867725
  C          -0.71161331286678      9.52891028378031      8.38932730057755
  H           0.28656775144618      9.42426990091170      7.94908641862383
  H          -0.79286755482892     10.52700426176314      8.83384380275287
  H          -1.44389804879928      9.46253636081449      7.57789277100954
  C          -2.43576869806751      8.61382175983259      9.93759278287825
  H          -3.14237974343451      8.59987833248390      9.09964765226091
  H          -2.53504677697280      9.57408537087975     10.45599840868680
  H          -2.72133054473742      7.81860917586060     10.63308040000543
  C          14.04132596993134     -2.34739796933719      4.83681605521354
  C          15.27161580550003     -3.11733744220583      5.31340461436274
  H          14.29139558982981     -1.77340624422871      3.93342185800874
  H          13.25234377406873     -3.05464095344608      4.54477312630464
  H          15.03655963100196     -3.72140922321927      6.19758385078950
  H          16.08134999830945     -2.43014479694585      5.58556199295054
  H          15.64989715836310     -3.79120577234081      4.53749178134099
  Ag          6.66966255985874      4.68090483305305      3.67268586531244
  Ag          5.00191464319545      2.50742513003759      5.03436664398090
  Ag          6.03812768371924      0.35440431847178      7.44368727549966
  Ag          7.55830170671202      0.81363986359792     10.09164959212168
  Ag          8.70288422474023      3.62574905904922     11.44639907723311
  Ag         10.39075343463570      5.78351647949770     10.06813323772265
  Ag         11.46613940861192      5.83618308586775      6.85747987761400
  Ag          9.94230368611033      5.39908144731111      4.21734352297352
  C           7.46385667504682      8.07797557180194      4.00726182840046
  H           7.44119366723152      9.10548733172564      3.63259982034726
  H           7.87083363148029      7.43226413593197      3.22180671717505
  C           3.33425633203329      5.40235623643068      4.17897234331639
  H           2.43468224248971      5.79933412694780      3.69992345949203
  H           3.79237349579867      4.64926593014522      3.53312819694586
  C           2.85204475125461      2.07667630056595      7.78291393841701
  H           3.15234603810543      1.26777091877254      7.10832000672521
  H           1.86378062831523      1.83944692237631      8.18761570531579
  C           5.35388981752598      2.86229940977164     12.17697959914747
  H           4.52927159252620      2.70085219094401     12.87717797100053
  H           6.18797123966038      2.21490215134044     12.46802576245418
  C           8.20013582970665      6.86549430393170     12.50334186389606
  H           9.08767386135783      6.23571604633443     12.60292407012516
  H           8.10454346231274      7.50780497504917     13.38375496802957
  C          10.01885190392601      8.83442410406919      8.37360694582716
  H          10.98761008536594      8.35390628459221      8.54731024604279
  H          10.17720341390448      9.91445570523729      8.30102015884269
  C          10.77459847670391      0.60458491928148     11.51383722409644
  H          11.52588847777871      0.16129786793513     12.17357827511749
  H           9.89802131916930      0.86857077636508     12.11498512369152
  C           8.06451358614915     -2.20296455890220      8.51325401883640
  H           8.08369479571271     -3.28564491236791      8.66736002433088
  H           7.15367736446246     -1.78850760846204      8.95191927344167
  C           6.51245667322885     -0.68843989206066      4.09928054974215
  H           5.52294332079044     -0.46815149777850      4.51385899563027
  H           6.39620653935628     -1.41892901680326      3.29320477592269
  C           9.28254765675723      2.93965780728315      1.77994917983010
  H           9.38779985015166      2.51948045565002      0.77542482208933
  H           8.91300579954028      3.96664104236083      1.68958619584357
  C          13.25235557637014      4.46372668437587      4.26262419998799
  H          12.80113588436645      5.45382368426486      4.36151289391195
  H          14.19346139280841      4.54491719028431      3.71098347668087
  C          13.56558361506467      4.19630071449728      9.16578204977437
  H          13.30801217127210      5.25731664506821      9.25131780465253
  H          14.53767625102043      4.03804955836194      9.64158102431255
  N           6.64959408791683      1.76650453494415      3.95024398078056
  N           7.38397386731791      2.72787328836439      3.33849417016288
  C           7.13942374704516      0.56429690462600      3.59224609898456
  C           8.21811179290312      0.74584237165852      2.72797190612268
  H           8.81828809616526     -0.01675592393964      2.25139785819690
  C           8.33386800471666      2.12887421947998      2.59498203978551
  N          11.31084459685012      3.88807183294604     10.11676946662181
  N          10.57111211614876      2.93738403654192     10.73999269773819
  C          12.51746821425534      3.36543651140058      9.82424276324984
  C          12.56414088224943      2.04318528256586     10.26354556067910
  H          13.39323875100429      1.35264860955276     10.19501518291514
  C          11.31486335074247      1.81893283857423     10.83982508894565
  N           9.18368928705625      6.97432746333336      5.39351830587829
  N           9.85945506146635      7.17255801659504      6.55401371512966
  C           8.31142229034194      7.98830966012520      5.23060776711048
  C           8.41621085544584      8.86303991415121      6.31080559820573
  H           7.86968174567424      9.78203884133963      6.47046587758677
  C           9.41101839414544      8.31216649842026      7.11668587811986
  N           5.73748862339077      1.87417363957626      9.94565685904359
  N           5.07451150849960      1.67095763175150      8.77878444078406
  C           4.92368980410491      2.54493790993293     10.78484647152668
  C           3.70860747774272      2.79207346080853     10.14797665334343
  H           2.83972246600422      3.29057387084672     10.55495978672592
  C           3.84564359893005      2.21332929746362      8.88698139523410
  N           7.30272420649532     -1.33398799751758      5.15938451268316
  N           8.03024090820208     -1.94418692548748      7.07844604406086
  C           7.14812220135940     -1.09504472206247      6.47854454767625
  C           8.27219902276972     -2.29397542991252      4.92577342976909
  H           8.53187918629598     -2.62195906103937      3.93026668320093
  C           8.72774404915195     -2.68774188630577      6.13878578617794
  H           9.45624492213878     -3.43634563030073      6.41294351705158
  N           9.20753007636315     -1.62197719439604      9.20477705188385
  N          10.36521356434050     -0.43716286838410     10.55949601882855
  C           9.14832451573110     -0.50239430051461      9.97986830378576
  C          10.44715924433201     -2.23556417319746      9.30319991501826
  H          10.68611905518165     -3.15183654937779      8.78397803058931
  C          11.18051825175389     -1.47918066256147     10.15384906115439
  H          12.19071679565624     -1.59716150590438     10.51650143995485
  N          13.72825343944801      3.89538338520393      7.73411266592833
  N          13.54694961077229      3.96544206203655      5.60136896043961
  C          13.04275902834899      4.50767816497473      6.74597254029085
  C          14.63620111147122      2.97887666728907      7.23144211974246
  H          15.28172079975990      2.39568134952132      7.87112518370540
  C          14.52939023314667      3.02750640044744      5.88225846639404
  H          15.07039577246720      2.50208233519226      5.10928210999861
  N          12.34012450523097      3.62675626747289      3.49324151994662
  N          10.62968339522693      3.00031534052964      2.36854575139302
  C          11.03331263671910      3.93404937112722      3.25537986335227
  C          12.73254456814655      2.51167930988742      2.76891205520260
  H          13.73942331393387      2.12253880877514      2.79920963829066
  C          11.64697488174104      2.11257826052880      2.06450513886041
  H          11.51452261656698      1.29897667270027      1.36700072719703
  N           6.07095605700765      7.66677899997157      4.23889561167596
  N           4.28476426431153      6.49368175157448      4.35323309111790
  C           5.61515453877012      6.40763479815601      4.07308125315645
  C           5.05992126515451      8.52825148708567      4.62809925412296
  H           5.23204207537205      9.57986622689069      4.80266499743201
  C           3.92693587348038      7.78923089414118      4.69528491613062
  H           2.91074657792585      8.06996253605050      4.92917522633508
  N           2.94615988204190      4.75718272561645      5.42708034549336
  N           2.71098529403218      3.29656378855781      6.97352725026443
  C           3.41979052035434      3.55286382376866      5.85348651432847
  C           1.96496097083822      5.24100059658339      6.27832824589115
  H           1.44489839380447      6.17041092833472      6.09928224244562
  C           1.82173355554393      4.31828275830920      7.25953041323852
  H           1.16004178450858      4.28878845191874      8.11254728876134
  N           5.79847314849847      4.25458467043207     12.33889090728872
  N           7.02872884626643      6.00227356624843     12.43462737043292
  C           7.06979987382438      4.66853248684220     12.15907438408273
  C           4.96744213089986      5.30134846440862     12.70408363406095
  H           3.91509066516137      5.16381719151078     12.90510282276172
  C           5.74696090294844      6.40785694020094     12.77210084875936
  H           5.51126796540030      7.42552196843712     13.05014562274212
  N           8.37165575469756      7.71637524332472     11.33408221435963
  N           9.18702704339308      8.59427908128889      9.56195158750976
  C           9.28713649310471      7.50273722377858     10.34869378796627
  C           7.70846347889203      8.91939866913723     11.15148750160633
  H           6.96191105044777      9.27844695147865     11.84445085315693
  C           8.22075544156098      9.47071732037934     10.02549797915811
  H           8.00118878761997     10.40423588539694      9.52947344259869
215
re-optimized conformer 18
  N           4.00874485285406      5.99572297651674      9.93202393947892
  H           4.10409621663045      5.76257095527487     10.91134928494940
  O           3.86711105563949      7.78321961513518      8.49598028628464
  O           3.72165373759465      8.04220544417498     10.75918232675255
  C           3.87622596829851      7.30659683448662      9.62495692823312
  C           4.46411879797124      5.01571672685979      8.95416158281898
  H           4.07376844665168      5.30667178370471      7.97195087258096
  H           4.01695850316542      4.04720208350365      9.21343609467687
  C           5.98411781449708      4.88892087169490      8.91326626912906
  H           6.34450565234176      4.61253464492343      9.91460574445415
  H           6.42249897067412      5.86861484732828      8.67303992968472
  C           6.45157887203855      3.85066993171462      7.89994014338397
  H           5.90041729772410      2.90979665431551      8.05182779188489
  H           6.20525417693319      4.19296957815913      6.88265819504915
  C           7.94726363911430      3.57648780567449      7.99354175271776
  H           8.49845707985559      4.52458379877716      7.88665744902870
  H           8.17891907382296      3.19837159266867      9.00334817260647
  C           8.45385165497155      2.58315904365239      6.95998795931079
  H           8.25439355243021      2.97258952084294      5.94667940025572
  H           7.87684855532606      1.64528014722009      7.03771491583451
  C           9.93831784950279      2.27349398780560      7.09309476336826
  H          10.51241720974792      3.21063733171276      7.00889499745626
  H          10.13890559224630      1.88375856768810      8.10412934422560
  C          10.44101827082565      1.27680703364827      6.05655065412949
  H          10.23863660173679      1.66718668926087      5.04682141777892
  H           9.86532755160197      0.34191140671005      6.14351931535789
  C          11.92782808313161      0.97045279532336      6.19474974827459
  H          12.12595412543110      0.58422643646373      7.20675125195500
  H          12.50188599469272      1.90599597734986      6.10637269314483
  C          12.43228019261664     -0.03432951768701      5.16406474717138
  H          11.84410513834039     -0.96066326159972      5.24990650353194
  H          12.24384158356643      0.35943170801863      4.15347410005397
  C          13.91546855821708     -0.36246023823993      5.31430187871341
  H          14.10049282867187     -0.74557318870737      6.32970902862147
  H          14.50524337088388      0.56241066222955      5.22107252685501
  C           3.36016436264099      9.42840499609476     10.57952732009638
  H           2.33269474262819      9.48767149297660     10.19844962030266
  H           4.03665716136296      9.89832787439277      9.85800170276281
  C           1.54781618910780      7.94662409671980     14.51202439592097
  C           0.63144938559072      8.93950237761815     14.90176684000607
  H          -0.12074024458039      8.70887075644778     15.65105292083430
  C           0.65813845964005     10.22215229084084     14.36416415741222
  H          -0.05755467740957     10.96945558779738     14.69765270132124
  C           1.61837529102594     10.52897285595268     13.40113583374284
  C           2.53119364734057      9.54545915610890     12.98984335101061
  C           2.50631718380153      8.27220806417697     13.54329402321099
  H           3.23582316600841      7.53944925781724     13.21912374367119
  C           1.91286522660806     11.76983351857892     12.68653112090596
  C           3.00749881283918     11.54997074118704     11.83806551634997
  C           3.46705068747882     10.11017932961460     11.94066670198599
  H           4.51276880593961     10.05325630406267     12.27718112048960
  C           1.32412162946466     13.03228825623358     12.73648956681308
  H           0.47740060627679     13.22970504228256     13.38916241279676
  C           1.83943705883681     14.04545419793191     11.93474749210402
  H           1.37499379235928     15.02651601699162     11.98080639180679
  C           2.93420413544801     13.83996742056758     11.07608147156136
  C           3.51511798456290     12.56458383494883     11.03928747094990
  H           4.36546716990563     12.36210744312858     10.39534314028101
  C           1.47186911592221      6.55569140257431     15.14837204550928
  C           3.45220236884935     15.00251089298812     10.22494356274568
  C           0.09637726534421      5.93124935326978     14.84327245039646
  H          -0.71966562130618      6.53687891450294     15.24980732632758
  H           0.03164424350184      4.93208704614775     15.28982249892926
  H          -0.05322422133334      5.83644003255545     13.76174337723229
  C           1.64903639524569      6.67914951524200     16.67418598352996
  H           2.61766761475953      7.13156259333275     16.91511878456946
  H           1.60709603394755      5.68661389105096     17.13801996910788
  H           0.86342352965509      7.29433451665528     17.12339721395979
  C           2.55784291580051      5.61229677346262     14.61574717086077
  H           2.45636225755528      4.63465466486915     15.09911622530314
  H           3.56261122621391      5.99168123825711     14.83512729917019
  H           2.47187120093898      5.46239121405983     13.53314536890959
  C           3.91693155334518     16.14384806563692     11.15048387969480
  H           4.30000827172596     16.97793225460920     10.55093915930314
  H           4.71766428447969     15.80102628213135     11.81555771949785
  H           3.09624756041073     16.52041953681596     11.76891410227322
  C           2.31760739966051     15.51418406081656      9.31584715029191
  H           1.46657291030581     15.87875842504996      9.89929050939934
  H           1.96330758829129     14.71563151483887      8.65433154234842
  H           2.68068938482233     16.34122949732458      8.69460607452900
  C           4.63220851138976     14.59311169995869      9.33541779458533
  H           4.95787793548501     15.45853098992837      8.74866179182696
  H           4.35293132574949     13.79839502337075      8.63457410485310
  H           5.48772869572718     14.24983449617678      9.92774340871756
  C          14.41164165695892     -1.38371302213541      4.29189954471118
  C          15.89470607783244     -1.71155316891201      4.45374849318821
  H          14.22522664509687     -0.99852488269794      3.27932494081610
  H          13.81680562859286     -2.30346213600332      4.38640741502844
  H          16.09714922600361     -2.12276976924084      5.44972050496930
  H          16.50956709424632     -0.81177102621404      4.33408477416525
  H          16.22766831118776     -2.44634235750864      3.71318237631505
  Ag          6.03783164402033      3.06342833730365      4.08067197943141
  Ag          5.34186739621063      0.67981090159514      5.87844416043394
  Ag          7.29950228767157     -0.81612337879833      8.06812963508952
  Ag          9.06268868547522      0.36036871420451     10.31398866361112
  Ag          9.59537908988592      3.55481854076967     11.29527807567956
  Ag         10.30453349999117      5.92517980090232      9.49327960543437
  Ag         10.71397083576641      5.88627268176757      6.14327650227035
  Ag          8.93438733078926      4.70646669517011      3.91530059991136
  C           5.80245183913393      6.57257500924882      4.02405978893246
  H           5.41030552677976      7.50531955740098      3.60843363739885
  H           6.24843023221650      5.99240048096993      3.20933374459087
  C           2.77026006228164      2.85545240887486      5.13499585337752
  H           1.73062282511769      2.90950285529732      4.79950341940413
  H           3.33565189560571      2.19394969993163      4.47381413880101
  C           3.85353815673866     -0.02504196204015      8.98031655562965
  H           4.24038805544641     -0.80899559670907      8.32064920470195
  H           3.06194017102928     -0.45544506709333      9.60033452892046
  C           6.78763682720796      1.96495927095787     12.66938761822732
  H           6.19960589825438      1.65536442134247     13.53832894836712
  H           7.81694522079461      1.61749921539648     12.80743469303919
  C           8.34373688487885      6.61857703697931     12.24717761196539
  H           9.38047025182892      6.27528179392699     12.20522429095710
  H           8.21697122441978      7.30098312416101     13.09259715988988
  C           8.74495668656132      8.52922531876413      7.72331471537833
  H           9.82786524718697      8.36602530235326      7.72517278120668
  H           8.55547532452528      9.59315913872521      7.55360763377317
  C          12.39760677966535      1.20654699392264     11.05798697355749
  H          13.34482128078274      1.05106632142888     11.58257403997055
  H          11.59727290300089      1.28024331784857     11.80203141965179
  C          10.12988301095944     -2.58317121331627      8.89053260208563
  H          10.50197585808891     -3.58270031204185      9.13336871987812
  H           9.23858350154024     -2.37112892884724      9.48615636846460
  C           7.46931064214204     -2.09186251580938      4.77751751359982
  H           6.53433378853003     -2.11312456212455      5.34746321366189
  H           7.44087034617109     -2.89436681871725      4.03522457034723
  C           8.63180790326076      1.90037460552084      1.78990665583659
  H           8.68147029704157      1.41403108824192      0.81145836875855
  H           7.95786865627724      2.76032603815172      1.71479556960106
  C          12.31804035538018      4.78542287010797      3.31600777314703
  H          11.61005678615816      5.60690437416413      3.45166961408788
  H          13.06917790799135      5.07032565864961      2.57363190274725
  C          13.59200239437465      5.17345766121723      8.05288901042692
  H          13.06304706900171      6.12881550528833      8.13487398789913
  H          14.63820542771020      5.33264773993808      8.32986203169808
  N           6.91695880707504      0.29779746907232      4.52875436163146
  N           7.22548889756195      1.35408173823395      3.73673620199451
  C           7.62931835139962     -0.76725392320173      4.11332699414414
  C           8.42334000495573     -0.39543000086912      3.02921826902360
  H           9.09853117439768     -1.01937138994532      2.46034988128159
  C           8.13080442542974      0.95228017448020      2.82443833723932
  N          11.73580437073183      4.37797347929481      9.46925739991210
  N          11.41993329257586      3.32638293651448     10.26494852537344
  C          12.95858126993030      4.16350854241199      8.94721921057318
  C          13.44955552745823      2.94387921422132      9.41053010828143
  H          14.40662384409586      2.49122137637781      9.19128939363401
  C          12.44458609594376      2.45237636086026     10.24205316717912
  N           7.97110198921502      6.14324599893592      5.12425946713374
  N           8.75496898682352      6.66625913024806      6.10122497712426
  C           6.83129966806948      6.86057808905616      5.06424842636193
  C           6.87005138030459      7.86625267596541      6.02837749890805
  H           6.12164349921538      8.62058922696179      6.22735999091949
  C           8.10609925970819      7.71000753493308      6.65356528379147
  N           7.02053605632990      0.85889911867295     10.47360786893758
  N           6.24237853525756      0.32541689038359      9.49802014130931
  C           6.21671966643103      1.37878594783992     11.42248458329314
  C           4.88628437565009      1.18707493847251     11.05295216124639
  H           4.00077209365817      1.47060643204889     11.60464257165569
  C           4.95099988283200      0.51072615805214      9.83574735179035
  N           8.56536130972419     -2.40222638227405      5.70927416702646
  N           9.75152428007736     -2.56569720878120      7.48338595512462
  C           8.59109596797398     -2.03210773523010      7.00680106330381
  C           9.68623192994875     -3.13822779302569      5.36636184957065
  H           9.83818354070866     -3.52822391554233      4.37096454362772
  C          10.43460910037803     -3.24988214874745      6.48942581685686
  H          11.36557716354502     -3.76571602372953      6.67210861934049
  N          11.15644719554087     -1.61248180707335      9.25153549155876
  N          12.14550717460863      0.00199352429778     10.25137578601690
  C          10.91680832792070     -0.47501112343020      9.96324123827182
  C          12.51746548378279     -1.82800348909505      9.09569651500074
  H          12.91431626222679     -2.69052522733720      8.58111837188354
  C          13.14081759613340     -0.80166843614408      9.72228238837832
  H          14.19025247112545     -0.58393428601216      9.85412217675564
  N          13.57367616987586      4.77549801907353      6.63635476808795
  N          12.99404605093697      4.55532255236035      4.58713112588120
  C          12.56993804333652      5.05903114794522      5.78035905266298
  C          14.60238533967626      4.09516074414657      6.00752463755317
  H          15.49601687267381      3.78837698024279      6.53038665569994
  C          14.24145249519299      3.96153284086206      4.70891297659442
  H          14.76296547526073      3.52554219109465      3.86976785933512
  N          11.58486644808794      3.63312516205705      2.80620624053631
  N           9.97753311215635      2.41446679529661      2.08922421408567
  C          10.22660946964511      3.51661413208239      2.82736548690944
  C          12.16431632955910      2.61067310720414      2.07006624263494
  H          13.23018826781788      2.54010608124093      1.91127847915233
  C          11.14635858946582      1.83659391324195      1.62512771407567
  H          11.14689162663285      0.94849417788841      1.01090052812555
  N           4.65523584685334      5.80597278229004      4.53343193982370
  N           3.35220088653188      4.18888022951371      5.05007247630029
  C           4.58709636429949      4.45822377202929      4.54222481688944
  C           3.49891472791344      6.37820251073889      5.03436355811838
  H           3.36421903770229      7.44754160616368      5.09976629643359
  C           2.66972304177102      5.35687509466727      5.35564186063590
  H           1.66333730683885      5.35695059748789      5.74753360589809
  N           2.79261687520961      2.28737060130463      6.47744451792633
  N           3.23316332868381      1.00234737806341      8.13091018252647
  C           3.66533506546803      1.32777096434708      6.89474077384116
  C           1.83877330036672      2.55382896940840      7.44787004661331
  H           1.04123942789113      3.26691708977976      7.30014694904099
  C           2.12384210914233      1.74517412582889      8.49589348551398
  H           1.63030549290892      1.61835473252202      9.44791255315469
  N           6.81873279709524      3.43570114557482     12.66493822117766
  N           7.48624697711600      5.45875567559989     12.45744842306258
  C           7.87027237567080      4.16953294341188     12.24431137689974
  C           5.78642127704561      4.23798964519961     13.11896743606291
  H           4.86624547517688      3.82887882812344     13.50913792010815
  C           6.20914008623737      5.51970835389162     12.99408249025342
  H           5.73266856034474      6.45122401050509     13.26372614003583
  N           8.05233455345271      7.34633506445762     11.01894344042823
  N           8.24889748031928      8.20735006261681      9.07000465413050
  C           8.80366850666522      7.28489213249804      9.88406098427136
  C           7.04108611498730      8.28574551588418     10.90089717100074
  H           6.35016455040614      8.49938969263491     11.70195898219440
  C           7.16209884268652      8.82476894205893      9.66428532997477
  H           6.59278419259761      9.59731481700318      9.16906980717727
215
re-optimized conformer 22
  N           5.03140652683506      8.58561399972382     10.43932243728599
  H           4.68642920764143      7.63705531058811     10.41658599214117
  O           4.46827688118351     10.76916386421684     10.06937030261627
  O           3.04732242696041      9.04308314656669      9.54764723577828
  C           4.20996658513058      9.57328079093993     10.04005225199165
  C           6.41542370286125      8.82507840146902     10.83826023035574
  H           6.44681888733142      9.32343105152971     11.81740938687071
  H           6.88195849139474      9.50141914825171     10.10888630919380
  C           7.18211888239753      7.50968702497087     10.89320594001918
  H           6.73561489589209      6.85303672978670     11.65443355796575
  H           8.19820139837472      7.73813650050336     11.23901310468649
  C           7.25645787607030      6.77471929607907      9.55504327962990
  H           6.26120854225350      6.40196722002804      9.26889003925282
  H           7.55754009627458      7.47991850975665      8.76517322443351
  C           8.23565557231334      5.60310663771452      9.58237703154202
  H           9.25756307586205      5.99041999642287      9.71461298351898
  H           8.02993401645964      4.96786981155205     10.45750344834484
  C           8.17257819245456      4.75585762453386      8.31474674556154
  H           8.19250984582907      5.41651478767749      7.43456148234403
  H           7.20460802855254      4.22974064842827      8.27976639594933
  C           9.30244796975575      3.74195781246268      8.19903721727261
  H          10.26323431254764      4.28038166544192      8.13344370849277
  H           9.35364061849147      3.13854380722541      9.12044478462668
  C           9.16793104162141      2.81125887775023      7.00241946504487
  H           9.05778923136407      3.40976610391674      6.08130635195694
  H           8.23269814785538      2.23504140348819      7.09758267903659
  C          10.34144464249987      1.85336269424096      6.84660808460142
  H          10.46173740283628      1.27558364316878      7.77706507476623
  H          11.26918970429942      2.43419176367099      6.72573255336068
  C          10.19576089721722      0.88969623293626      5.67368040497318
  H           9.26928900229772      0.30602178812386      5.79278498947605
  H          10.07847833446568      1.46258771149526      4.73994764575940
  C          11.38439990792839     -0.05747487142199      5.54541389491236
  H          11.49062515871775     -0.63084101268721      6.47986872355112
  H          12.30795147914241      0.53367163916169      5.44205195521809
  C           1.90588826650965      9.91659599504279      9.40245317804183
  H           1.54421532260615      9.79921489129889      8.37578756033601
  H           2.21090693418580     10.95406503254405      9.56288013666443
  C           2.40812068545385     10.40583329361758     13.82056168886478
  C           2.28194302119081      9.13196554415844     14.40319797718870
  H           2.65009501117014      8.96750574803956     15.41224987847284
  C           1.70635099419278      8.06108996656330     13.72734904385068
  H           1.63245907898755      7.08884375979660     14.20859892949863
  C           1.24505740060874      8.25686044774850     12.42655061042935
  C           1.35239873196556      9.52384946464113     11.83634681824404
  C           1.92314126967225     10.58805887089724     12.51831289674764
  H           2.00207159940253     11.55314425104307     12.02779715042573
  C           0.65736319574525      7.33667030741028     11.45447359256854
  C           0.42568209593116      8.03283711471866     10.25905963953695
  C           0.84362282275189      9.48275197276789     10.40986057932205
  H          -0.01956419377413     10.15258552243144     10.27457027768148
  C           0.33888041392462      5.98218771272003     11.53689081387293
  H           0.50038815338170      5.42366744148512     12.45587438223055
  C          -0.18151392547175      5.34526565739463     10.41607706070843
  H          -0.41582475316226      4.28662100778085     10.48774271001840
  C          -0.39269878287861      6.02004852393834      9.20148781831030
  C          -0.08761843781619      7.38771233089597      9.14258462565883
  H          -0.24270118878975      7.95014412957191      8.22680189060291
  C           3.08494801240335     11.53071423853833     14.60724997271504
  C          -0.93076695543335      5.24268563082984      7.99717742378251
  C           2.32161949115711     11.77352222879782     15.92330663372976
  H           1.28462694015115     12.06332516348789     15.71964283256292
  H           2.80028872099145     12.58187513352338     16.48821825248485
  H           2.30932997987191     10.88086344648813     16.55648773202567
  C           3.12381891986674     12.84832951439920     13.82378449155111
  H           3.68872658801573     12.74776880892067     12.89015307868944
  H           3.61623411343291     13.61416566656975     14.43228439728134
  H           2.11641526123139     13.20658094951372     13.58413592109688
  C           4.53560202783741     11.11781723142202     14.92523354399460
  H           5.03807431985142     11.91665793034012     15.48315129043583
  H           5.09546280328299     10.93886626356565     13.99968461684245
  H           4.57341536254010     10.20604036300160     15.52975935931263
  C          -1.09891383783923      6.12888412118610      6.75757166272827
  H          -1.48199711620523      5.52250105224716      5.92998627594321
  H          -0.14457264131323      6.56471570402934      6.44024390871269
  H          -1.81079427950174      6.94292316442633      6.93361533619566
  C          -2.30319776334257      4.63715836684567      8.35005535859313
  H          -2.23260387321607      3.93787899552202      9.18906413370719
  H          -2.70321519196134      4.09089781251339      7.48785731030491
  H          -3.01564005260020      5.42486133354134      8.61966285226367
  C           0.04992884284746      4.10594638615629      7.64469369793529
  H          -0.33865404930314      3.52624449168547      6.79924198784174
  H           0.19953319788228      3.42256692167255      8.48665452096266
  H           1.02649933635481      4.51403909727875      7.36036777920411
  C          11.27728145333615     -1.02659712183402      4.37112698858056
  C          12.48156892578202     -1.96056331132918      4.27400919228494
  H          11.17536783190276     -0.45200743959765      3.43924994036579
  H          10.35513966828259     -1.61623065725778      4.47405322642369
  H          12.58284244593560     -2.56092675427683      5.18641989699138
  H          13.40850557930829     -1.38744319053928      4.14919787008697
  H          12.39407341368940     -2.64836126474047      3.42633163979511
  Ag          6.54340157702377      4.77790765922140      4.87871134294799
  Ag          5.22048744998053      2.75172607074013      6.73423951858609
  Ag          6.74198405476472      0.33500338587722      8.46968494563068
  Ag          9.22705283676179      0.42133623990338     10.29693533747526
  Ag         11.23333675168051      2.98091490528168     11.15851110690763
  Ag         12.55344269904748      5.01473529653554      9.30204049552785
  Ag         12.25120643354015      5.14891008504047      5.94323608771558
  Ag          9.77346617477151      5.07643963971172      4.10217582693187
  C           7.81894676289111      8.04963984874384      4.91425984863634
  H           7.79568784336206      9.09950049896910      4.60820651809667
  H           7.81399877161048      7.42774191456064      4.01265031440163
  C           3.73447891892666      5.85484456240619      6.58659764576801
  H           2.78058437704887      6.38289119779150      6.49192524382009
  H           3.80859653055650      5.09003417703528      5.80939591658971
  C           4.22360963078243      2.42142835664374     10.08336909404401
  H           4.10760988501449      1.62156831996483      9.34415689763539
  H           3.45437025185160      2.29594530450493     10.85097077296279
  C           8.34704044551066      2.56299403980806     13.11280351280775
  H           7.85522417974459      2.44272230214818     14.08242643012001
  H           9.12769360162975      1.79984532931975     13.02412007011361
  C          11.64661630320444      6.15851570054347     12.42859816094182
  H          12.40354360923560      5.41986851753097     12.15365338302872
  H          11.98811890344901      6.72885489616585     13.29717873362058
  C          11.93590294192734      8.18728698898113      7.94851263676761
  H          12.82163968262667      7.58888901257137      7.71052167128292
  H          12.19305464726483      9.24417647249449      7.83150700919552
  C          12.68107868370602     -0.27967497886347     10.31696992521669
  H          13.55592495275395     -0.86310854876996     10.61801280992331
  H          12.15344802936656      0.04266484432350     11.22111797930879
  C           8.63835011439292     -2.53274724262441      8.64393038129008
  H           8.57254744879088     -3.61608054373247      8.77963953311876
  H           8.05031352988244     -2.03319462820785      9.41771937935359
  C           5.72996871540335     -0.53909263364647      5.20935121286700
  H           5.01160314332233     -0.22411258294388      5.97369026404389
  H           5.21172220938344     -1.17803788286453      4.48863055155671
  C           7.91564984292828      2.86612537110336      2.07308846850945
  H           7.57140249596276      2.49789823489423      1.10224803882660
  H           7.67664307852062      3.93257055939301      2.14373325188832
  C          12.69245744377930      3.79550156356302      2.81289145624635
  H          12.44171635301310      4.81925708918033      3.10116119310008
  H          13.33706426665397      3.81424333482090      1.92908021500333
  C          14.86560597507813      3.12398405500545      7.17933002322547
  H          14.82115268570895      4.19709841822122      7.39355238275413
  H          15.91033478650806      2.80398488097463      7.23102427131411
  N           6.21057346628524      1.87546632788686      5.09367261397355
  N           6.79127037185556      2.77698386334040      4.26415675717164
  C           6.31057882816353      0.65493376095645      4.53318203772807
  C           6.97388541630542      0.76298834742042      3.31178623883285
  H           7.19914352125257     -0.02779672329630      2.60981812123406
  C           7.25456512667269      2.12243822147991      3.18231998479317
  N          13.13428586773092      3.02100329208369      8.93037702674221
  N          12.55332044378608      2.11946324116793      9.75984791036614
  C          14.03670954295660      2.37631894967959      8.16622128536390
  C          14.04122960675011      1.02352749125473      8.50253926401508
  H          14.66196781649194      0.24163996921360      8.08738498008175
  C          13.09165715377834      0.90896221552826      9.51689937505974
  N           9.75878710944255      6.64553047345016      5.51399821830402
  N          10.84668827152523      6.67666074561462      6.32484271867320
  C           9.04456657396370      7.77024458772970      5.71616071842306
  C           9.67783893301230      8.54890215668046      6.68323013317879
  H           9.37291618301488      9.51715612399116      7.05515785790844
  C          10.81588179559074      7.82363050125332      7.03280535649206
  N           7.66961669934767      1.71086853567902     10.89682644178523
  N           6.57823863863871      1.67758100094602     10.09066125979418
  C           7.35826413015284      2.40868110150358     12.00671515588404
  C           6.03714535431024      2.84565081079698     11.91889940273080
  H           5.47980283591358      3.41357129982258     12.65084045875511
  C           5.58176459966292      2.35360880002509     10.69644431159725
  N           6.74679359203908     -1.36996786297774      5.87380665245682
  N           8.06081409548291     -2.19769244951525      7.34773362816916
  C           7.16489452513089     -1.19055544961299      7.14433425898057
  C           7.37360264263677     -2.45079192955849      5.27907888875610
  H           7.16327824467047     -2.75452373650490      4.26441295150472
  C           8.19952100043846     -2.98092978015597      6.21218236768980
  H           8.84372602156841     -3.84691057952055      6.17675180367915
  N          10.03179715004607     -2.13540576671152      8.80431411133623
  N          11.78739860714233     -1.18792193045114      9.58101551130100
  C          10.44342229027347     -1.07102989210445      9.54959909141973
  C          11.11067128469506     -2.89589132232235      8.37816399623474
  H          10.99184865523611     -3.79706458866343      7.79496725281795
  C          12.22015618017284     -2.28978429325910      8.86366353901489
  H          13.26465950664252     -2.55068232508482      8.77990048371491
  N          14.42129254932066      2.92741275079523      5.79027916368145
  N          13.43545977178331      3.18222093025981      3.90718273305516
  C          13.48295103657292      3.67817887018504      5.17594871154646
  C          14.94534223921635      1.96982665020668      4.93935380597201
  H          15.71531859425283      1.27951742451186      5.25022137013924
  C          14.32897508782215      2.13409090472810      3.74495409120953
  H          14.46260371492623      1.62241537570684      2.80340982048446
  N          11.45677513958620      3.10529807191294      2.46491845606683
  N           9.38104215722887      2.73838805174719      2.09263333028722
  C          10.20933631593864      3.56861924524789      2.76028418306399
  C          11.39613944465025      1.99716000253915      1.63394683111412
  H          12.27968171300763      1.49911789340040      1.26325031318918
  C          10.08205773916921      1.76214087516656      1.40644970237596
  H           9.58978849775303      1.01062895757362      0.80727467584497
  N           6.56968007066729      7.78264862006091      5.64382544168771
  N           4.81219408969372      6.81731390889813      6.39179635527008
  C           5.93429442292256      6.59191581164882      5.65210509000505
  C           5.87689912769334      8.73575604741007      6.37085377763359
  H           6.22434455033967      9.75343526445653      6.46945246187885
  C           4.76053764926528      8.12830512238589      6.83825258598808
  H           3.93405460832034      8.50845405368400      7.42093034772665
  N           3.76466252178117      5.19533911349869      7.88577195861666
  N           3.95315407294329      3.69506721954496      9.39987823442691
  C           4.21716971488722      3.92819887685352      8.09727434686767
  C           3.22342761057633      5.73536440274379      9.04253093448908
  H           2.76296902514020      6.71318734979498      9.07329990581700
  C           3.35506114376017      4.78771273379062     10.00186789900987
  H           3.04624486921690      4.78219168489609     11.03610470077042
  N           9.01091130911850      3.87629192284152     13.12092381243483
  N          10.42579180456149      5.44919576444726     12.79295263025173
  C          10.16540344049267      4.14948978496999     12.47790439173091
  C           8.54011679308019      4.97912356333300     13.81243357041765
  H           7.63147395381221      4.95093500793022     14.39524352631017
  C           9.43768150845758      5.97327782142531     13.61254910154120
  H           9.47210934061816      6.98319037994457     13.99330219729288
  N          11.47875081967143      7.07722576244396     11.30960610887420
  N          11.62569960990395      7.96834436323299      9.36919939899180
  C          11.88718666973278      6.82413048382627     10.03480889581571
  C          10.96482528922192      8.35956352784519     11.42589129855824
  H          10.61159797174020      8.76225946342173     12.36367574537996
  C          11.05222217079525      8.91904246853564     10.19529630707148
  H          10.78334658190546      9.90406428880025      9.84383744329855
215
re-optimized conformer 31
  N           4.75869635697176      8.25616600897949      9.46544323687388
  H           5.00692457525123      7.38936210539023      9.92055216124785
  O           2.99782339428731      9.58713378232464      8.87452961022837
  O           2.70342025939327      7.59429856535020      9.97653620064313
  C           3.45490225625400      8.57800113151834      9.39721209772449
  C           5.80717977167123      9.02276933065130      8.79771770554648
  H           5.97323704103313      9.97222665752408      9.32486682915043
  H           5.48375495047307      9.26382248253239      7.77514163961775
  C           7.08829670704599      8.19903265724264      8.77040430513303
  H           7.33710447052281      7.89763287749051      9.79943337922120
  H           7.91118175945442      8.84176997760250      8.43251855020931
  C           7.00066478544341      6.96090276347414      7.87858249308824
  H           6.04555229030317      6.43749362441732      8.03790368267959
  H           7.00318839846874      7.27397859986582      6.82451137010098
  C           8.14067393613834      5.97964796827848      8.12572113460215
  H           9.10660383742100      6.49674190592745      8.02359969813991
  H           8.09179054400667      5.62672019431618      9.16854838053138
  C           8.10535806837484      4.78178450532775      7.18547830097126
  H           8.26842505307127      5.13430721730890      6.15274533581489
  H           7.10242283345299      4.32782296005952      7.20215317484941
  C           9.13743143439502      3.71575519196303      7.51784440559592
  H          10.14070293954800      4.17494217795848      7.54070733798824
  H           8.95489075072694      3.33858864743928      8.53821638191981
  C           9.14091746860793      2.54589451690723      6.54325836400665
  H           9.29604337139334      2.92396923881996      5.52094066543616
  H           8.14410437205449      2.07105375995436      6.54392014261550
  C          10.20066232321320      1.49857314595323      6.85877028641452
  H          10.07726418249639      1.14973977048075      7.89563036381410
  H          11.19434683635021      1.97117461761822      6.80718610338652
  C          10.15962991273661      0.30415977732284      5.91132525659590
  H           9.18175629287467     -0.19484077308083      6.00134464503661
  H          10.22877634540690      0.66208165639581      4.87190017815875
  C          11.27181592444881     -0.70608571506858      6.17382769072109
  H          11.23049654048008     -1.02879000055907      7.22608612254569
  H          12.24549323253583     -0.20943357150472      6.04292045466095
  C           1.31907846071168      7.88024706610664     10.26702047531765
  H           0.71510543351615      7.12834574369533      9.74749163604354
  H           1.05958712758199      8.87263728010356      9.88898293306645
  C           3.17883709312696     10.76106042139297     13.13816483282784
  C           3.89482455653093     10.03005013098718     14.10306453570856
  H           4.63747870913993     10.53602756505205     14.71378765811793
  C           3.69429898187346      8.66759700989557     14.29961629019121
  H           4.27355362230504      8.13278370191221     15.04879619809703
  C           2.75686540720629      8.00512974687316     13.50794481290091
  C           2.02579619206732      8.72292232021528     12.55059407059183
  C           2.22565178428957     10.08244581966872     12.36640832449310
  H           1.65164915050967     10.60735606588597     11.60938304118111
  C           2.38919712948365      6.59325360537377     13.41396399237172
  C           1.46034503112270      6.43945144902548     12.37374551913834
  C           1.11802232460018      7.79015324746650     11.77573614664244
  H           0.05979825818713      8.02863948316087     11.96786558443749
  C           2.82631555466454      5.47381908277518     14.12081655360694
  H           3.53621225909720      5.56933568014085     14.93922133382553
  C           2.35278431129633      4.21892260009009     13.75021695114953
  H           2.70289866439074      3.35120024648948     14.30298638595338
  C           1.45574897491501      4.04277899496280     12.68177961364842
  C           1.00130029065827      5.18382394417633     12.00451437895881
  H           0.29865615331414      5.09360784535308     11.18181108641097
  C           3.47735039596109     12.24930967478319     12.94447366208253
  C           1.01149467551267      2.62887531803362     12.29810502156185
  C           4.95288953872738     12.41531115303955     12.52983271899224
  H           5.63408040952646     12.03045119840491     13.29528367617634
  H           5.18035739467498     13.47658891055214     12.37554087371273
  H           5.15144885115717     11.88017669772106     11.59359699446457
  C           3.22858056974454     13.00181119977493     14.26591493841900
  H           2.18567222820850     12.88972388621393     14.58289614635506
  H           3.43487898584587     14.07000947422204     14.13175084751137
  H           3.87219501246034     12.63221872508917     15.07022619556199
  C           2.60131115380295     12.88312392229056     11.85702470771346
  H           1.53603417812084     12.81623008910969     12.10452324395347
  H           2.76233585559541     12.41112809621782     10.88111436543812
  H           2.85717628159667     13.94369006344990     11.76197121436965
  C           0.08876028247229      2.62188556071218     11.07383456882539
  H          -0.17998833286969      1.58834297428032     10.83133156844895
  H           0.58390150331389      3.05558333078748     10.19678495120948
  H          -0.83881126939821      3.17426582405534     11.25929936995018
  C           0.25841763251967      1.99470645181973     13.48340831578495
  H           0.89590599819325      1.92000077850923     14.37017093426408
  H          -0.07422683775882      0.98426322884370     13.21847144816202
  H          -0.62340377225597      2.59033881612043     13.74508249720320
  C           2.25045163432816      1.77307016247983     11.96438858275557
  H           2.79588862645997      2.20253207699390     11.11584486525289
  H           1.93943404514788      0.75668929089241     11.69628490432129
  H           2.93708450851676      1.70283496920119     12.81384842371501
  C          11.20623791278384     -1.93307437082883      5.26810842061667
  C          12.35376449986631     -2.90932522618402      5.51832069030999
  H          11.21831322438714     -1.60650177323178      4.21802630624540
  H          10.24385884233691     -2.44307331666586      5.42101747419262
  H          12.34391033728399     -3.26447701394300      6.55578107907873
  H          13.32192082114991     -2.42516313335293      5.34194919071752
  H          12.29053326229153     -3.78422209575244      4.86280651651951
  Ag          8.00480859012390      5.42124647840983      3.56738703056228
  Ag          5.57826779386426      3.94188436847155      4.68081990413400
  Ag          5.54462472449709      1.46514125884795      6.90818330017506
  Ag          6.97666152644158      1.29355970136789      9.64093989316005
  Ag          8.93920717102883      3.46019149251263     11.28827895019913
  Ag         11.38089234652524      4.96423099948216     10.20068697635844
  Ag         12.70936283673496      4.76580400652464      7.19198782503598
  Ag         11.27554003085172      4.91822654127030      4.45831124545758
  C           9.91128354989667      8.29361672660174      4.20944962541555
  H          10.27552951653099      9.26951658256252      3.87452208694533
  H          10.12636089513588      7.55832117981694      3.42685017061017
  C           5.10516323160730      7.26605516311469      3.89592192199275
  H           4.45177840231480      7.97941730108936      3.38550003498453
  H           5.32627040335782      6.42863143934580      3.22944835710980
  C           3.12921635937688      4.18439954169417      7.19571736956037
  H           3.16436166830127      3.34895066207467      6.48829010607012
  H           2.09586524237858      4.31081505421092      7.53161696509693
  C           5.47561482099646      3.88555177075775     11.72838170374279
  H           4.59736071031950      3.99843172450740     12.37250646460834
  H           6.00937588966086      2.97607894972795     12.02431535347955
  C           9.48868601008919      6.61582241755107     12.55905900463681
  H          10.08560770354199      5.70639816436665     12.66335945868470
  H           9.53628265127126      7.19331087573636     13.48678631562234
  C          12.26432826084260      8.04224164985146      8.74698168495155
  H          13.00674940047521      7.26433775360535      8.95454565541650
  H          12.76975754174131      9.01214468232151      8.74941918562349
  C           9.81359757188165     -0.09682663846897     11.22804171933116
  H          10.28845564853252     -0.82348589637288     11.89352500334895
  H           9.02468523040161      0.41882707185546     11.78551623247479
  C           6.49055100659247     -1.66735729514190      7.95733314942062
  H           6.13840631179951     -2.69445183399455      8.09039388442114
  H           5.76407989953805     -0.97389019394372      8.38806662065426
  C           5.89946683742687      0.45990748821113      3.55985573564761
  H           5.01483595159316      1.00473650499185      3.90637955590489
  H           5.62300530232383     -0.12578175162227      2.67832424310485
  C          10.04551491778914      2.90760496281254      1.83125941032465
  H          10.11348912825816      2.50284384090632      0.81716717176959
  H          10.08056963963180      4.00035941895301      1.76943234956555
  C          14.09208790647375      2.94510838449346      4.62643352282672
  H          13.98207522315996      4.02746767094894      4.73038975586794
  H          15.02481655062353      2.72258194087806      4.10002367480145
  C          13.92745616205195      2.42384734598001      9.51938442409066
  H          14.03981129377522      3.50152035914397      9.67775864383156
  H          14.72086873143544      1.90836740884118     10.06811534058628
  N           6.93058290809868      2.70068005535179      3.64190039770123
  N           8.02638700754167      3.35072371207170      3.17689046908154
  C           6.99352236607465      1.41806692182908      3.23528653671798
  C           8.15955710182381      1.22620344305403      2.49633730570668
  H           8.49639939100376      0.31709928878912      2.01786050064466
  C           8.77953224764163      2.47428560316856      2.48546659199031
  N          11.59620720573695      2.86564051913772     10.19730542385185
  N          10.50847677078186      2.19794076733185     10.65565755472520
  C          12.58561960271957      1.97533643507636      9.98965731211258
  C          12.12941150729732      0.69768464813996     10.31060288076027
  H          12.68080811746579     -0.23120036686074     10.26596897843852
  C          10.81367358214604      0.88819834795392     10.72951617288359
  N          11.03419118633818      6.63732506933346      5.65643498791442
  N          11.67036013123402      6.57463682144360      6.85345164321609
  C          10.58568748595667      7.89608707099082      5.47892014160070
  C          10.92897184871176      8.66697486663066      6.58874180093953
  H          10.73101465199164      9.71749549857753      6.75023952316324
  C          11.61787827243679      7.79239029549505      7.42736834306614
  N           5.63420182395785      2.91157662566337      9.46417562406674
  N           4.99946950649300      2.98268181899571      8.26640886829163
  C           5.05339601699283      3.79221422898761     10.30295870668865
  C           4.02609583453304      4.45729550984134      9.63646098776123
  H           3.36000338676847      5.20862236321021     10.03803875679099
  C           4.02587796546293      3.90993461202637      8.35454486858579
  N           6.27914868916147     -0.49237758994598      4.61428040830842
  N           6.58563290060531     -1.39582578108093      6.52962145748834
  C           6.13407193867248     -0.25659588676091      5.93418991392050
  C           6.82467856470698     -1.74183103562842      4.37602599231782
  H           7.00692950807982     -2.11223091314405      3.37823159259186
  C           7.01202246974143     -2.31877041252851      5.58710968126639
  H           7.38165989596429     -3.29722628620536      5.85540587022727
  N           7.74691288890586     -1.51712993365232      8.68402003478386
  N           9.16385090885995     -0.85872917796343     10.14865598668509
  C           8.02295227472997     -0.48510884162617      9.53167191598351
  C           8.71318656349540     -2.50855901837274      8.77104240138754
  H           8.66217922869446     -3.42480308893696      8.20150419126205
  C           9.61202368977134     -2.08588424032968      9.69128896918147
  H          10.50635997667346     -2.55358991055650     10.07542876663862
  N          14.14271501017718      2.15928055182328      8.08845760990109
  N          14.16705379903825      2.36327216224989      5.95871111205444
  C          13.77023175190520      2.99636676930625      7.09821114337552
  C          14.74921616606066      1.01882495865043      7.59163480376657
  H          15.12267933140014      0.23579680035003      8.23447739879907
  C          14.77326563360335      1.14960682651498      6.24391031158645
  H          15.17937400803933      0.50754261593023      5.47647762074938
  N          12.98181484216177      2.45416693908147      3.81536183807057
  N          11.25078231907263      2.46677220950135      2.55311075090209
  C          11.88091244194412      3.19405772477472      3.49908965956995
  C          13.02057090063906      1.27811902133893      3.08114120106917
  H          13.82723594149310      0.56484063920849      3.16413726375891
  C          11.92191510720383      1.28493273541323      2.28962519821541
  H          11.57445177381031      0.57471243059867      1.55421337670229
  N           8.44873460135659      8.39024733599258      4.32858834765698
  N           6.36022918700924      7.93504201385879      4.21528274098690
  C           7.59423995047150      7.39496527967922      4.01104071603990
  C           7.77581886379110      9.52737896955643      4.74114873607827
  H           8.29097850646910     10.43316337582301      5.02449776069027
  C           6.45352937192482      9.24332748103511      4.66464862839837
  H           5.58523249409551      9.85463749526976      4.86123306566337
  N           4.39824615509075      6.75161454440961      5.06235990750696
  N           3.50189994486118      5.40443955866225      6.46287437208615
  C           4.38746058745499      5.44394752745927      5.44529332139654
  C           3.53688403527291      7.50985364657703      5.84107849243335
  H           3.38265549323745      8.56628398451302      5.67864668393671
  C           2.97511154218269      6.65568003993159      6.72896974886984
  H           2.23758852202844      6.81690213443567      7.50037323252903
  N           6.36093383247194      5.02753151739057     12.00045594111221
  N           8.10319624384352      6.22639113780433     12.32852111671982
  C           7.70790837097865      4.97595505897139     11.95678479182505
  C           5.91020654159971      6.28178230067638     12.37418946190677
  H           4.85832692195850      6.51107622222934     12.46911655557514
  C           7.01175349405282      7.04082132868561     12.58910078060382
  H           7.11166316692827      8.06417858071813     12.92030037346105
  N          10.06182166070650      7.41980818367082     11.48714039853961
  N          11.30236024576404      8.04833481010216      9.86064384241544
  C          10.92277644945203      6.94752578525689     10.54245608392546
  C           9.90659476466857      8.79373104993890     11.38266729440070
  H           9.28270964254988      9.36091040126107     12.05740273977011
  C          10.68693993647873      9.18829357761974     10.34871612703498
  H          10.87277528776332     10.16760818451345      9.93354509350774
215
re-optimized conformer 32
  N           5.51636946638681      5.56900305517326      9.44302468514513
  H           5.48497035168724      5.54800405422505      8.43241816309965
  O           4.39474867488544      6.22829852535471     11.32238984212980
  O           3.77929688890924      6.97490609248444      9.25586285790450
  C           4.55321368368901      6.24605900009093     10.10561418763160
  C           6.34640503145774      4.60629960012151     10.16067778617957
  H           5.81037705180497      3.65286786768977     10.28402836806380
  H           6.50893175587360      5.01547052132909     11.16316905106463
  C           7.68544969000200      4.35988053547900      9.48891296154869
  H           8.34206373812710      3.93649289083514     10.26331021803510
  H           8.13479135987831      5.32003742643917      9.19347895660080
  C           7.69767352506906      3.38869870930247      8.31664729675427
  H           7.14844222407353      2.47668582886348      8.60428724501042
  H           7.17270709794026      3.80664396774853      7.44150582832171
  C           9.12598223316572      3.00671785711642      7.94296502219638
  H           9.66999928799575      3.90686442565351      7.60921613596645
  H           9.64227786887618      2.66531476509691      8.85561714958456
  C           9.22396410733599      1.92258064304042      6.88076874460927
  H           8.72657752680004      2.26149524911592      5.95963360957549
  H           8.66588249306381      1.03768385786358      7.22444889951674
  C          10.66057990379312      1.51748847161626      6.56854177079090
  H          11.21613114468869      2.39313582555567      6.19762352975661
  H          11.16290238013716      1.20694291933418      7.49867796610442
  C          10.74653001068276      0.38909134616791      5.54667418515096
  H          10.22629464273879      0.69484866008034      4.62670943310439
  H          10.20134921269036     -0.48633915646722      5.93149355312776
  C          12.17567109044168     -0.01826334140038      5.20142295797013
  H          12.70063834607342     -0.31696822814266      6.12172846839052
  H          12.71667358105642      0.85513119102100      4.80611325131335
  C          12.24075501865931     -1.15852608320251      4.18716876416545
  H          11.69494449557928     -2.02723128358426      4.58607531593545
  H          11.71196054038603     -0.85712558588914      3.26997815365508
  C          13.66750616936025     -1.57465401797169      3.83467931320843
  H          14.19509135919978     -1.87600739288306      4.75202502737018
  H          14.21231623325281     -0.70518881115556      3.43723859354545
  C           2.80388251604302      7.82948379290259      9.90022676423012
  H           2.30673131366532      7.27026354488382     10.69750242169436
  H           2.08441182001345      8.05833605286315      9.11103550913336
  C           2.66955666827654      9.31213835611708     14.23741321579019
  C           2.31935532187406     10.66856630860466     14.26117810915064
  H           2.03124888642479     11.13822824115073     15.19540005083892
  C           2.32217226533292     11.45146395504539     13.10467108347269
  H           2.03960340746648     12.49998127853707     13.15809934406886
  C           2.68374530126044     10.86843561261374     11.89554608386119
  C           3.04746163047935      9.51066899216196     11.85819448008395
  C           3.04041525832014      8.74127574577459     13.00655718260706
  H           3.32430526694567      7.69498327948513     12.94456074461342
  C           2.75637845535691     11.40646490175848     10.53891576301938
  C           3.16565433483788     10.38483062878894      9.66852196889346
  C           3.44952159686374      9.11573534104110     10.45024553910097
  H           4.53631757002117      8.93984469778140     10.45045428027924
  C           2.47079914702431     12.67325832861988     10.03336220489501
  H           2.15751621955934     13.48020809967127     10.69116099498236
  C           2.58151569543283     12.89074259014654      8.66486100184295
  H           2.35580769018496     13.88100758716056      8.27952439507207
  C           2.96075953079528     11.87210896436870      7.77247648211363
  C           3.25751479901958     10.60673317545326      8.30058678688592
  H           3.54483262154729      9.78851637822283      7.64684908726026
  C           2.65195171822864      8.43073748075894     15.48897076141078
  C           3.04241966669896     12.18636233186861      6.27594083780063
  C           1.60772830839130      7.31239303877298     15.30005541336041
  H           1.84387831503254      6.68745820700525     14.43235407806765
  H           0.60837025798050      7.73762800162249     15.15437704034936
  H           1.58263668362999      6.66801598934137     16.18682591536414
  C           2.29698944083157      9.21694214280517     16.75627051748564
  H           1.29508243855636      9.65551239505929     16.69525169691710
  H           3.01733308119160     10.02010569343679     16.94756855918850
  H           2.31248546436963      8.53938331603527     17.61654994539425
  C           4.04095283517952      7.79348076712924     15.68929269340395
  H           4.81151916911703      8.56585247303708     15.79479532961816
  H           4.31263862653818      7.14992551741848     14.84621290294543
  H           4.04308274662560      7.17752992366748     16.59619093680004
  C           4.12448821898542     13.25964602198315      6.04473142380282
  H           5.10298278403639     12.90061120977306      6.38372784748516
  H           3.89457041988273     14.18483454962593      6.58242053115768
  H           4.19480049010569     13.49631709666771      4.97654879853652
  C           1.68202126911158     12.72044948296492      5.78558718421845
  H           1.73278129737043     12.93688266968999      4.71222263990652
  H           1.39770981604456     13.64254381136891      6.30111469880121
  H           0.89302390253102     11.97797244425523      5.95057951512537
  C           3.39874325524042     10.95593746394207      5.43468641865991
  H           3.43446319565503     11.24005257151485      4.37767037318635
  H           2.64861330960887     10.16484467614949      5.54222329139409
  H           4.37950448676727     10.54905098385081      5.70231669586035
  C          13.73088499344953     -2.71519201923800      2.81920063859605
  C          15.16268216977855     -3.12355136154585      2.47707142635740
  H          13.20443475477016     -2.41171376630116      1.90340176906676
  H          13.18425607008063     -3.58199100115620      3.21630442744267
  H          15.69804683541847     -3.45959823572499      3.37279586662366
  H          15.71962050170985     -2.27950322834829      2.05362611021694
  H          15.18439107819845     -3.93964131580423      1.74711087787283
  Ag          5.10947878016663      3.46060261150992      5.63223681643317
  Ag          4.71400426419773      1.24961432646426      7.74098040469262
  Ag          7.04567722159270     -0.21648842718470      9.56048165576028
  Ag          9.36118402989801      1.00206727863509     11.19783413216953
  Ag         10.28478590045417      4.33323127053389     11.81595962895835
  Ag         10.52713547821718      6.51000523544016      9.67343250649526
  Ag         10.02998743904617      6.09028601547706      6.19974993854566
  Ag          7.77927413013758      4.83583287427209      4.53927422385013
  C           4.81687714023751      6.93190046861733      5.10363530771443
  H           4.39215021385550      7.87102359979525      4.73783493022244
  H           5.06133566302179      6.30492931391835      4.23890515586703
  C           2.12960112585908      3.45509608400907      7.33624320056803
  H           1.03755908093276      3.45408856350487      7.27490790481042
  H           2.53083716226790      2.67201795069031      6.68764808451053
  C           3.95093325928013      0.98073623515994     11.17434060781345
  H           4.08873848700696      0.11117045713674     10.52332945872695
  H           3.27412889556744      0.70087684174127     11.98674508641667
  C           7.84191161464615      2.89411547692621     13.89752584789839
  H           7.51524317043630      2.65934067402418     14.91503160669314
  H           8.86643583790367      2.52994186052006     13.76790936080608
  C           9.15909726922070      7.48919277566409     12.68110103643772
  H          10.17663757150139      7.16491654324524     12.44981472469686
  H           9.18735727786099      8.27050396678537     13.44577232087485
  C           8.55980950486888      8.88703461412813      7.99764494701675
  H           9.60836276396297      8.64732676738217      7.79139474024324
  H           8.39929306480365      9.94799161651839      7.78295418582009
  C          12.79897745789401      1.78743470017089     10.97233828917969
  H          13.84291795389051      1.61058941021615     11.24857872626435
  H          12.21862891371397      1.93355846081687     11.88946359196151
  C           9.96489516889325     -2.04637621045237      9.76952042485633
  H          10.38047442871383     -3.03411630135820      9.98889128894498
  H           9.27589500140284     -1.75728139587973     10.56680964072559
  C           6.33715933489764     -1.73003062272258      6.44975895909227
  H           5.57734990550162     -1.62722211464097      7.23199887214570
  H           6.07379209381578     -2.58624908811720      5.82248143655273
  C           6.93547561510746      1.87312065503727      2.86570542349138
  H           6.74092507998654      1.27440279738303      1.97154236849982
  H           6.28750712795562      2.75559833435396      2.83957842474882
  C          10.94917872603464      4.70400415722596      3.18532690664887
  H          10.31255803079919      5.56875036652231      3.38712147216602
  H          11.52127965568073      4.87747352057713      2.26945949712475
  C          13.25872984172285      5.48404669759381      7.46037436340821
  H          12.74969442532352      6.44729217957974      7.57207286532603
  H          14.33839454046058      5.66337783563384      7.46267053829576
  N           5.91391753418207      0.67431261519074      6.11368275857804
  N           6.07252717831507      1.63352501529990      5.16877151001682
  C           6.40617291678903     -0.48380633998298      5.63533207567799
  C           6.90281482825207     -0.27507318623102      4.35006233729996
  H           7.35071801592436     -1.00263226193186      3.68753737051847
  C           6.66526412584322      1.07483185164002      4.09506484956688
  N          11.88989627707597      4.92265814700100      9.43324384075673
  N          11.77228033072756      3.94747142558551     10.36937758631661
  C          12.87141044039880      4.57629217859400      8.57821178307144
  C          13.40495155973084      3.34776262251913      8.96431591369536
  H          14.21566777997178      2.80275583328452      8.50103599306614
  C          12.67852580391406      2.98874963612869     10.09873593854884
  N           7.13616524598686      6.41038684508759      5.78696045912534
  N           8.12887555085104      6.92967425938795      6.55362913825211
  C           6.04985999346830      7.20242701779675      5.90046788583825
  C           6.34321222612655      8.25451441928735      6.76772885013222
  H           5.70041477988153      9.07096729393308      7.06129023620927
  C           7.66739893320758      8.04746492226396      7.14709833068328
  N           7.44763554170333      1.60810300172893     11.82718554706235
  N           6.41998746341655      1.09071333319270     11.10661286899876
  C           6.94014251909201      2.25425788535679     12.89485629918992
  C           5.54924543615039      2.16493111444173     12.86541197117271
  H           4.84471366661659      2.56743924690043     13.57978848328434
  C           5.26568191477058      1.42156728271327     11.72121912209878
  N           7.61433179567183     -2.04729893627635      7.10750160399246
  N           9.21634954244320     -2.13341942726111      8.52305994051821
  C           7.99149691220816     -1.57192509610926      8.31348580568802
  C           8.57682482013571     -2.87818657297696      6.56106325498836
  H           8.44917316215165     -3.35749612445993      5.60196142448740
  C           9.58814731762507     -2.94058322102103      7.45882074934244
  H          10.51446637947664     -3.49555069171811      7.44676067614935
  N          11.06015173798650     -1.08265897987206      9.74860692978611
  N          12.30891118599786      0.55881370534408     10.32696855402499
  C          11.04401528284428      0.09997446271619     10.42567989650876
  C          12.31871268400469     -1.34344717253805      9.22775192376929
  H          12.54621015676386     -2.24423882902032      8.67723005482344
  C          13.10444849515082     -0.30070407833365      9.58851416820671
  H          14.15122796114292     -0.10668505412840      9.40769379368675
  N          12.91257806212976      4.94929373919049      6.13413376811664
  N          11.88750621728507      4.56605151440939      4.29300676798400
  C          11.74799707341123      5.19082917907112      5.49643434249550
  C          13.76342950300099      4.17570675378581      5.36315518905776
  H          14.74777212323921      3.88735636434572      5.70065062945342
  C          13.11983982068537      3.93784263884556      4.19542244922152
  H          13.43402548452575      3.40806189088634      3.30839087466067
  N          10.08878876792212      3.54563503610764      2.97439426892884
  N           8.32756661318500      2.34393876568847      2.77936472344425
  C           8.77309856294464      3.49422648577132      3.32547545051372
  C          10.44949279469703      2.43720532904902      2.22259048714957
  H          11.44505913406214      2.30375001435413      1.82579239138145
  C           9.33572411911616      1.67526579780835      2.10678822705333
  H           9.16821978515861      0.73735474916727      1.59860914341531
  N           3.75904873936852      6.25286631501627      5.87139555152929
  N           2.60796793421493      4.74623064336797      6.86307744880872
  C           3.77367904938606      4.93967370798271      6.18402381617408
  C           2.60873389793498      6.87187573564964      6.32610126813649
  H           2.41748301316108      7.92231129250942      6.16987872804751
  C           1.87705535591086      5.91985164222656      6.95053039327845
  H           0.91783391118417      5.96951437324371      7.44391493209766
  N           2.51834132829453      3.13520234300329      8.70820270628673
  N           3.26879394080016      2.01579776063703     10.37607093181480
  C           3.37351867139818      2.12541650239146      9.03551440295931
  C           1.90406691693072      3.65300099063779      9.83883366441336
  H           1.17295891427746      4.44682778840087      9.79294107681576
  C           2.38532570103434      2.94912008543603     10.89216390793744
  H           2.16408171073066      3.01445680426875     11.94717308468968
  N           7.87510772916203      4.35909542721364     13.77321258091287
  N           8.42316604032532      6.34975465493841     13.21253091056387
  C           8.79105887623623      5.04671193072337     13.05733545444693
  C           6.94555781348272      5.20211843493704     14.35824405178236
  H           6.14058270147525      4.83500877506497     14.97731947166046
  C           7.29470111467102      6.46295194714159     14.00989819779458
  H           6.86170766999362      7.41638065438953     14.27369450196172
  N           8.57241227055931      8.05023013484725     11.46874133747600
  N           8.34365371407761      8.69256405818759      9.43899376559594
  C           9.09509584230312      7.88947974702744     10.22093536056188
  C           7.50713414527259      8.93920507995165     11.45490828242359
  H           6.97206023098606      9.22302695775213     12.34916774136113
  C           7.36145323317353      9.33976171955881     10.16893747234995
  H           6.67439919413579     10.04050810308327      9.71686045687412
215
re-optimized conformer 33
  N           3.97819123008407     10.70351381447990     10.21357893610359
  H           4.63441371341281     10.88057440961717     10.96158321346797
  O           1.73503931071529     10.43706267208784      9.81327110047219
  O           2.51961578639766     11.31471458146024     11.78082343757140
  C           2.66505041189368     10.76656279820886     10.53636294545771
  C           4.45321041745427      9.93847221665226      9.06586092941613
  H           5.30286192535558     10.47088680173776      8.61931473953845
  H           3.64932316134533      9.91326102773299      8.32321937627552
  C           4.87086901215445      8.52020726268197      9.45544524040926
  H           4.02117473146294      8.01586937303493      9.93608279033725
  H           5.67055479731674      8.58035102866773     10.20881952384991
  C           5.35972710961628      7.70377590420920      8.26154425892772
  H           4.52606614136779      7.53052444013107      7.56427310232731
  H           6.11406818748845      8.28197013047673      7.70534427807807
  C           5.97801441588687      6.36946826150662      8.67324515395392
  H           6.80910133964176      6.57017083676542      9.36662103577888
  H           5.24436760840333      5.77574527330685      9.24015315824646
  C           6.50365234875576      5.55148833439197      7.49504124602243
  H           7.05057533377479      6.21478210776895      6.80661593435729
  H           5.65949826949064      5.14104640998217      6.92060711096370
  C           7.43577175471244      4.42407660360515      7.92900719510848
  H           8.29871365211575      4.86487339349310      8.45361474674882
  H           6.92879761945362      3.77864238173007      8.66322498011136
  C           7.94551455214860      3.57619272237434      6.76767138454968
  H           8.26789622102630      4.23728430709087      5.94788686782331
  H           7.11787717782595      2.96907340912550      6.36555009296272
  C           9.10441163836064      2.66870681449285      7.15120854936738
  H           8.80754217936957      2.03870328358081      8.00691109479286
  H           9.94049332473960      3.29269431870400      7.51146079719120
  C           9.59700952085167      1.77807273917903      6.01808880214443
  H           8.78853976823103      1.09426197711475      5.71170907553359
  H           9.81278379702563      2.40244393202877      5.13413386109782
  C          10.83687250321980      0.97095709885502      6.38215757815518
  H          10.63326459001485      0.37293453344645      7.28465000966939
  H          11.64880982517796      1.66414057402960      6.65279145392016
  C           1.23171139909630     11.17657527659733     12.41809814041949
  H           0.45508042876739     11.03211642475905     11.66200124442351
  H           1.05554303296480     12.11695928863409     12.94825657364161
  C           3.67323196473277     11.08466484064214     16.23254833558087
  C           4.53835322167666      9.98007456782397     16.13560241522952
  H           5.39543626749508      9.91201964567605     16.80004194078344
  C           4.33604785939710      8.95994934276326     15.21212170753608
  H           5.02610252514573      8.12056099954942     15.16675067638631
  C           3.23878840954549      9.03564494071642     14.35570712740599
  C           2.36545656353560     10.12960372339778     14.44031107070339
  C           2.57573671631735     11.14438678750550     15.36226426465405
  H           1.88328873398627     11.97966396086882     15.40286543286999
  C           2.76671617417165      8.14167323183086     13.30006462820510
  C           1.59631266605412      8.68116890072236     12.74629462397792
  C           1.26613039169925     10.00486426116322     13.40493051409187
  H           0.27598052447146      9.97212873535826     13.88496327468404
  C           3.27158293175690      6.94181648051511     12.80436234668477
  H           4.17272153083670      6.50207886947304     13.22392724547961
  C           2.60801329448144      6.31352583571515     11.75430121969216
  H           3.02633594127255      5.39296988081900     11.35657426984062
  C           1.43054851069300      6.83804275313552     11.19483010090419
  C           0.92849739303722      8.03737726576081     11.71804957043146
  H           0.02920268518612      8.48573885861761     11.30941394104420
  C           3.95485318699122     12.17061320447009     17.27417502266814
  C           0.77610191346495      6.15261877572048      9.99287469557811
  C           5.34588175313688     12.78101217840777     17.01211712030174
  H           6.13817662809168     12.02936918769749     17.08452101224396
  H           5.55391657912802     13.56430944295825     17.75026899598089
  H           5.38853511004597     13.22902481297171     16.01288550778823
  C           3.93041699424425     11.54540539822434     18.68264598946552
  H           2.94934928827073     11.10441682474995     18.89254446330505
  H           4.12981208080365     12.31607073003852     19.43640867563510
  H           4.68784693514245     10.76280839985123     18.79138526013713
  C           2.92058046408861     13.30221099217361     17.23342343269075
  H           3.17386991102930     14.04753691400574     17.99467754908764
  H           1.91006114624542     12.93609215924761     17.44604691333169
  H           2.91034696971716     13.80625831450136     16.26057610986938
  C          -0.65669349249724      6.64918764300878      9.75216869032797
  H          -1.09886482260096      6.08437576738445      8.92467089256437
  H          -0.68375090419140      7.70882014477342      9.47826421572820
  H          -1.28428127590468      6.50280019400286     10.63854091645677
  C           0.72156155223561      4.62676839401680     10.18877946061614
  H           0.16914779219353      4.36871145204209     11.09936229525459
  H           1.71899842282237      4.18082593115332     10.25507551073366
  H           0.20943292806758      4.16511692934504      9.33647320398367
  C           1.61851427283808      6.47421265697333      8.74234865173116
  H           1.14788645242833      6.03752770278073      7.85301716993040
  H           2.63415979392533      6.07172001271323      8.83206730876705
  H           1.69353750272322      7.55766367835154      8.59431449132671
  C          11.31225586342468      0.05002984748587      5.26267480968381
  C          12.57864838965417     -0.71720923538761      5.63182820268751
  H          11.48919042277634      0.64793520340515      4.35645145580986
  H          10.50868714763506     -0.65836419028326      5.01138554147266
  H          12.41101703605841     -1.33883183952315      6.52004802679845
  H          13.39847517768208     -0.02594298967694      5.86265195146629
  H          12.90802992065492     -1.37268655454048      4.81820854765623
  Ag          7.53319074690837      3.92970364635978      3.13056339160947
  Ag          5.77737076138365      1.77022631858447      4.40431034399534
  Ag          6.76109686835035     -0.55591874600399      6.72677608277759
  Ag          8.33603155700341     -0.29451356425484      9.35223676309753
  Ag          9.63621421458718      2.42488003307797     10.77182149689358
  Ag         11.37232814183252      4.58939084820360      9.46561861806216
  Ag         12.34510502531124      4.73375882285434      6.32921771812321
  Ag         10.78416567173721      4.47678522508762      3.68153813030941
  C           8.46314535270978      7.28914173932414      3.58488251866495
  H           8.47836076462282      8.33360693439715      3.26045380733214
  H           8.84157654019880      6.66738664943776      2.76662674291113
  C           4.23299817210506      4.76540828364312      3.70348192331113
  H           3.34090251392414      5.21570637596079      3.25869574141380
  H           4.64750032919165      4.02019113501685      3.02010529935016
  C           3.66890685204945      1.32236840244035      7.18369785222310
  H           3.91667658780044      0.53211199081898      6.46703351107277
  H           2.67358638897606      1.11895303844242      7.58997699080121
  C           6.27169084055317      1.75923428341968     11.57107021469221
  H           5.45656928682923      1.60741509722679     12.28443996105439
  H           7.07908821794040      1.06010452630108     11.81320298197912
  C           9.31067280968091      5.61040029108576     12.02556606464466
  H          10.16959219087325      4.93525914928367     12.05106522241899
  H           9.27318195652436      6.19050514221069     12.95212225506534
  C          11.07464324562323      7.75138803246891      7.95766646719664
  H          12.03935239505300      7.24911196985603      8.08564270074084
  H          11.25072719060190      8.83043081214183      7.92751471984424
  C          11.58900282150056     -0.66281444982682     10.66557714443905
  H          12.33267909663037     -1.16496494219683     11.29080502439666
  H          10.73529747726413     -0.38956482563328     11.29516432312472
  C           8.69292909768323     -3.24798023552138      7.63707563052311
  H           8.67773081038492     -4.33597161742915      7.74832381694317
  H           7.81025862105276     -2.81995979911599      8.11843185689856
  C           7.13361719125796     -1.44536833449109      3.33133081230672
  H           6.16367220688858     -1.19491889927911      3.77420646781352
  H           6.96487077898068     -2.12712484162165      2.49242499062698
  C          10.05387390775725      2.14267408489290      1.13835166106848
  H          10.14526686965011      1.74365162830664      0.12386703809912
  H           9.71971646429737      3.18352010952849      1.07280570032857
  C          14.07568191991310      3.50672776832223      3.62438225168736
  H          13.62986812191535      4.49313084052902      3.77356797923708
  H          14.99866754761934      3.60778104229361      3.04590721959529
  C          14.49348928632376      2.95773217921136      8.50088414349713
  H          14.27788269859719      4.01840543318068      8.66850601592011
  H          15.46172229909781      2.72694963707615      8.95375776089110
  N           7.37660835390816      1.00581547647861      3.27262327492236
  N           8.14948694980437      1.95797437161577      2.69493323705375
  C           7.81646850385213     -0.20233936461802      2.87315742451262
  C           8.90203270905227     -0.03471183864517      2.01473562646468
  H           9.46993268623362     -0.80349073558354      1.50933842786079
  C           9.07517582038909      1.34613620595665      1.93096627712339
  N          12.22583907510811      2.66135867451820      9.41777005773636
  N          11.45679562618229      1.70312910848725      9.98991755020591
  C          13.41929317694935      2.12034585351457      9.10612805450470
  C          13.42601379144169      0.77679687313062      9.47895468155094
  H          14.23614545320184      0.06783018144804      9.37977613233187
  C          12.16778148963838      0.56018711548420     10.03945872523517
  N          10.10121359058073      6.02800157472849      4.93635007509711
  N          10.78772624115559      6.14351106048868      6.10179194411652
  C           9.30861935963185      7.10865696695114      4.79958160956064
  C           9.47721528272100      7.94475012641466      5.90175791662614
  H           9.00160087994486      8.89788637978675      6.08636996998964
  C          10.42647945974076      7.30028331346345      6.69297560910133
  N           6.55780535572816      0.84597431768467      9.29698065387581
  N           5.87265255180766      0.74000380801974      8.13074200370607
  C           5.79638215071618      1.52438541498277     10.17745301825084
  C           4.59049109465521      1.87213837726414      9.57018282171507
  H           3.75806461857425      2.40358983487452     10.01084432802910
  C           4.67979816427440      1.34903945906558      8.28058375354033
  N           7.90548457609155     -2.18548743177413      4.34251865607651
  N           8.62958481764480     -2.93110101931557      6.21470450018969
  C           7.78855409841099     -2.00425972668766      5.67474560550214
  C           8.81178005569162     -3.18830982753680      4.04288479885726
  H           9.03181512799894     -3.48300018784132      3.02760283380967
  C           9.26559070442032     -3.66658100853430      5.22580134379289
  H           9.95199773177393     -4.46980923218384      5.44882355947974
  N           9.87582494436323     -2.73422147575331      8.31495471058868
  N          11.11622875298727     -1.64503346479554      9.67749650007032
  C           9.87737280306430     -1.65146315763629      9.14247218819542
  C          11.10000700668234     -3.38460051382121      8.33764934462700
  H          11.29223543780040     -4.28101443655219      7.76709913689538
  C          11.88561703983262     -2.68921333924856      9.19389491608234
  H          12.90436270229695     -2.85187317632036      9.51287758447157
  N          14.63633664876868      2.75587237339400      7.04987828507298
  N          14.41526765248226      2.95389788468515      4.92987151604849
  C          13.91595247647678      3.40909955318607      6.11387867157397
  C          15.56191310846206      1.90123671653040      6.47641388938304
  H          16.23583846683311      1.29902769860458      7.06722737807995
  C          15.42914988038663      2.03035278585866      5.13519490442280
  H          15.96921494398026      1.57140418651676      4.32042767677983
  N          13.13684437415082      2.69996839556078      2.85362207765469
  N          11.40320712520919      2.14426318217582      1.72618928275138
  C          11.83429779715462      3.03930076343669      2.63915557121686
  C          13.49978751077837      1.60060120010737      2.09031658964535
  H          14.49919725358194      1.19160657690725      2.09692341603520
  C          12.39962932932639      1.24640033384259      1.38420178965936
  H          12.24487926006568      0.45957654507066      0.66101290577199
  N           7.05650065168876      6.92052259171607      3.80598869143886
  N           5.22829020127110      5.81235294539673      3.89895990541224
  C           6.55247889792579      5.68509079006030      3.60327587853134
  C           6.08322745922398      7.80456078497792      4.23729732286913
  H           6.29658092103533      8.84258656038242      4.44476786555123
  C           4.92386093820458      7.10699250213005      4.29057660517499
  H           3.92103257129794      7.41776915363247      4.54323145841348
  N           3.84469366996448      4.08974970174345      4.93516405476007
  N           3.58372044154586      2.58513436172125      6.43452392090810
  C           4.26647248516806      2.84724930551176      5.30019975729458
  C           2.92133633404006      4.59185743328571      5.83910576677531
  H           2.44802401840839      5.55397210810668      5.71293757478283
  C           2.76238160161046      3.64029449227146      6.78982415848101
  H           2.13164315721624      3.61047641496432      7.66551812446721
  N           6.78683902230326      3.12119129419728     11.78302346494680
  N           8.09870054180959      4.80512886021009     11.93722827478955
  C           8.06929663771873      3.48982389610291     11.58353221591471
  C           6.01781690102994      4.17842604054530     12.23729427624503
  H           4.96803649505758      4.07028915813927     12.46638852200586
  C           6.84765935988470      5.24399272963656     12.34126958554955
  H           6.67056247695294      6.25234646943832     12.68496605225495
  N           9.48590482725446      6.53321138734199     10.91188951188874
  N          10.27060817685848      7.47562156150117      9.15832188770419
  C          10.34318761560044      6.33310116713733      9.87201423440462
  C           8.88773388721241      7.78172745789440     10.83608252861495
  H           8.19282830093262      8.13976388543282     11.58105332339319
  C           9.38014243699171      8.37361444807747      9.72172915015161
  H           9.19550843960308      9.34877288693966      9.29626798877722
215
re-optimized conformer 35
  N           3.72675078714184      8.25140888656682     11.81318417464380
  H           3.83780976335382      9.09085627709831     12.36207124019954
  O           2.78273752473861      7.39074472478169      9.91830782525313
  O           2.50577589655152      9.58490946454371     10.51044444556972
  C           2.98737856387654      8.32384997552134     10.69253056718251
  C           4.43941187749575      7.04040930804882     12.20671517208793
  H           3.78812623854869      6.17617673547999     12.02310610530061
  H           4.60187920471769      7.10366973870860     13.28886866722273
  C           5.77534955007495      6.84467037234323     11.48919362781033
  H           6.38628601558767      7.75081720147161     11.60290734691036
  H           5.58806462475158      6.71392041438873     10.41647925296618
  C           6.53001574113947      5.63963889531356     12.04906349480717
  H           6.72998963435621      5.81432812732493     13.11568947173686
  H           5.88382115240864      4.75002042414906     11.99593424412767
  C           7.84763430166276      5.33364987558983     11.33478572197312
  H           8.49465096401204      6.22350949777230     11.34810483515983
  H           8.37870548476268      4.56053792939681     11.90806055644405
  C           7.69179614348310      4.82978476892965      9.89870301813569
  H           7.34524395327307      5.63880280007275      9.23804934921688
  H           6.91135822450321      4.05353848951164      9.87828225227165
  C           8.98636740203678      4.23524792743964      9.35050556975919
  H           9.76756639717083      5.01010801479175      9.30940203899778
  H           9.34902234736061      3.47223553010684     10.05801196511610
  C           8.82898451886479      3.58791756741346      7.97905308093298
  H           8.58238220495061      4.35396887305619      7.22725507261600
  H           7.97321492009004      2.89429293626606      8.00591970939187
  C          10.06730711822834      2.82171756774404      7.53210551510804
  H          10.31934502504190      2.07043004069767      8.30060890453843
  H          10.92701833027612      3.51231281880285      7.49116010987127
  C           9.90673245394033      2.12523338770783      6.18851138285091
  H           9.04638608608367      1.43553249632819      6.24140984696340
  H           9.64533860627672      2.86786037774461      5.41600752449158
  C          11.14411981459086      1.35014683059822      5.75213372986799
  H          11.40401048868526      0.61539420885212      6.53036645505293
  H          12.00045599365724      2.04018833172075      5.68669515531491
  C           1.40748574703259      9.74275609422875      9.58285509180056
  H           1.37175297125509      8.88661525925640      8.90405462265045
  H           1.61883203188924     10.65240529233070      9.01330372099856
  C           0.28648295014660     13.35596082438501     12.07180998894111
  C           0.07911968196273     12.90231505312163     13.38155496518988
  H           0.06526641814153     13.61021457093936     14.20289476437561
  C          -0.11349760457279     11.55093047097690     13.67438123967916
  H          -0.27149763501815     11.23561652237801     14.70289263464512
  C          -0.09861564234458     10.62666798881327     12.63606719303803
  C           0.10495500442224     11.06637790920567     11.31637476159110
  C           0.29583947242010     12.40574130592154     11.03436301496593
  H           0.45167034732454     12.72109737035368     10.00496925996555
  C          -0.26553296784097      9.17427804818352     12.62305943874859
  C          -0.17312037598672      8.72282740851280     11.29414228002742
  C           0.09934401634629      9.88831460892918     10.36304649238559
  H          -0.70117120233266      9.99331347339312      9.61480415141273
  C          -0.48072975438502      8.25918416320699     13.64728521126960
  H          -0.55580877570323      8.58461546706171     14.68199442704262
  C          -0.59804663053257      6.90413738631597     13.33189976021179
  H          -0.76257016563670      6.20305367182839     14.14294899250357
  C          -0.51065754920951      6.43893799426653     12.01289895490449
  C          -0.29613393386204      7.38032537791335     10.99007514233313
  H          -0.21333270233773      7.05551576294529      9.95581835111164
  C           0.50041766382238     14.83390713935544     11.73511417248147
  C          -0.63688908043281      4.95634395685893     11.65146895021831
  C           0.47239459931173     15.72909243111609     12.97972733158541
  H          -0.49254165856847     15.67527864147674     13.49562862330594
  H           0.63305059616039     16.76929512780212     12.67727939887645
  H           1.26223261535723     15.45972494514568     13.68954254524304
  C          -0.61164417964414     15.30430540336457     10.77704122429436
  H          -0.47173165295968     16.36416739358993     10.53438440560037
  H          -1.59722677183932     15.18444952794434     11.24083647160379
  H          -0.60387954714429     14.73926301148813      9.83953983862787
  C           1.86976704959012     15.00606343184400     11.04823363228434
  H           2.67745027386884     14.66895478082198     11.70780124636230
  H           2.03797010944037     16.06274315790372     10.80959452117819
  H           1.92822929446602     14.43597708815606     10.11574822673642
  C          -0.85264815999011      4.06755231158621     12.88171735302223
  H          -0.93378232036329      3.02362550278491     12.56039332613179
  H          -1.77480320138096      4.32580959403692     13.41389318953526
  H          -0.01493215989642      4.13759014521802     13.58463693936512
  C           0.65163515244822      4.49512645109642     10.94379602251693
  H           0.82224642133067      5.04766447995300     10.01463354908405
  H           0.58537409314616      3.42886484072294     10.69632996881020
  H           1.52436353136567      4.64537340991388     11.59063824303298
  C          -1.83365659008265      4.76571955792557     10.69916157130867
  H          -1.93384291888982      3.70760730510921     10.43021599971945
  H          -1.70687022027217      5.33964131478310      9.77579769538161
  H          -2.76422806212205      5.08931716478515     11.17880764846691
  C          10.97021881655090      0.63326781290543      4.41728394883911
  C          12.22227224562317     -0.12969250338908      3.99374281188004
  H          10.69875574585260      1.36711749481940      3.64345684173254
  H          10.12037717761582     -0.06180576809830      4.48991201899576
  H          13.07549854570112      0.55120979219847      3.88295059871121
  H          12.07807155139160     -0.64814566900450      3.03948990769925
  H          12.49259221523127     -0.87949812653342      4.74780145819950
  Ag          7.03523914340478      4.65001317813932      4.91520728483880
  Ag          5.85154894090591      2.15487732066430      6.23970605361777
  Ag          7.50300078922541     -0.54095824747460      7.26893502152272
  Ag         10.05274082192526     -0.82671197397236      8.98258617717726
  Ag         11.95606344990893      1.45992506718188     10.38719057029955
  Ag         13.15498219854710      3.96678797808765      9.09287278360036
  Ag         12.80422791972946      4.96521935333291      5.95259358516487
  Ag         10.27187175740200      5.25336018713790      4.20837973710394
  C           8.24703015766803      7.84026712653843      5.76029632363311
  H           8.18903903793623      8.93169735765699      5.71594221378319
  H           8.24488046406136      7.45308470621361      4.73582306106722
  C           4.28921840362193      5.14552054651503      6.92321782936802
  H           3.31004417336045      5.62912092141609      6.98462511911267
  H           4.37085177986257      4.59786962510168      5.98094164465339
  C           4.98654866486543      0.96705171038416      9.43612834298112
  H           4.86726664141735      0.36935901989724      8.52604624029292
  H           4.24923471775308      0.62826627965979     10.16955031753163
  C           9.19818691451688      0.42911888753210     12.29412548287048
  H           8.72840886812735      0.03803808302762     13.20103640218783
  H           9.98304709504012     -0.26922855406221     11.98415389118557
  C          12.37611095213703      4.18931397774447     12.44356833965298
  H          13.13415907471390      3.58889004338088     11.93430764488380
  H          12.76729526672010      4.53624654598720     13.40428040009128
  C          12.41840085243636      7.37344800175418      8.68780738329423
  H          13.32651707251838      6.91089581554689      8.28678715690597
  H          12.62103905134862      8.43335535685757      8.86643157960388
  C          13.53120918229224     -1.39836039142712      8.73206121604619
  H          14.43568840199813     -2.00366578208617      8.83989079958977
  H          13.03638339959288     -1.34010796908900      9.70742807219165
  C           9.48041330441263     -3.28761517765899      6.67177919386484
  H           9.43764763437581     -4.37266983171038      6.53957108435128
  H           8.90762516128019     -3.00539630470376      7.55857761977319
  C           6.41580665042129     -0.60831206917576      3.90517793513491
  H           5.70677321580583     -0.52622972033394      4.73571995920384
  H           5.90214275614060     -1.06795199831063      3.05576644791980
  C           8.41476687502379      3.56250212076929      1.70841744275138
  H           8.06533281784377      3.44573135493202      0.67846675605338
  H           8.14585174257725      4.56624084297578      2.05437073823399
  C          13.17401652905482      4.48040083397148      2.56402147231949
  H          12.88388665371714      5.38043064381559      3.11181426454904
  H          13.77922082506305      4.76075905325215      1.69703422395459
  C          15.51061189313597      2.79231725015852      6.55623072914482
  H          15.43423297178478      3.76691266426273      7.05024174466314
  H          16.56629672463057      2.50973225255519      6.50950111741073
  N           6.78713326359519      1.77892131923656      4.38811061370166
  N           7.31554905146698      2.88251734416977      3.80564945329592
  C           6.93234620259221      0.74104460109532      3.54229205100544
  C           7.57306834173280      1.17776823468150      2.38354516742954
  H           7.82397079309454      0.59547003445401      1.50790061650981
  C           7.79484487228079      2.53787979732418      2.59528860328913
  N          13.80077906818842      2.16162847678205      8.21421843792391
  N          13.27512113752350      1.05290513281149      8.79020426751326
  C          14.72745129208164      1.77698551945557      7.31597491696316
  C          14.80308181213088      0.38484172378212      7.30134309342819
  H          15.45772466236127     -0.23538380218424      6.70508845991468
  C          13.87207609054233     -0.02873446270378      8.25333683241702
  N          10.24721969241609      6.41029305436311      5.96861975504860
  N          11.35590443173108      6.28736966017687      6.74131961827810
  C           9.49504674971629      7.41535976087289      6.45825223249841
  C          10.12311671430699      7.95376362965494      7.58045185189351
  H           9.79032638500202      8.78373310388184      8.18804547423305
  C          11.29827912124910      7.21613801377150      7.71629483557272
  N           8.47540802038671      0.18878266212554      9.94578041926459
  N           7.35757070105728      0.32768758759321      9.18892107632894
  C           8.18608513078021      0.56748305051908     11.20670844089362
  C           6.85366610315563      0.97357198579877     11.26915550201386
  H           6.30665682340621      1.31138684196311     12.13840722106552
  C           6.36748374963648      0.79586115769594      9.97437382964930
  N           7.48119332573567     -1.53481354491680      4.32058213722232
  N           8.85809459674519     -2.65862682562979      5.51343539388991
  C           7.92407928967638     -1.66827511311709      5.58846329366030
  C           8.13089232195183     -2.40226099290883      3.45952780001552
  H           7.90376484921123     -2.44641862164789      2.40479569349842
  C           8.99695172504916     -3.12017734031366      4.21358279723367
  H           9.66797442885607     -3.92393904508101      3.94978449035720
  N          10.87059990483151     -2.90649447489744      6.88809551091910
  N          12.63121642812041     -2.12344264218626      7.82069480816420
  C          11.28495183338096     -2.03954743795302      7.85428227884534
  C          11.94954754163869     -3.51443376760604      6.26400624087278
  H          11.83070751375823     -4.25477754869495      5.48693059932303
  C          13.06183129987762     -3.01219093683268      6.85073146905611
  H          14.10799000780075     -3.21896362340854      6.68097423914228
  N          15.04318694142255      2.95784029740133      5.17129811099566
  N          13.98879057727909      3.65196499218338      3.44293926245410
  C          14.05793159918646      3.80024285448500      4.79601820770871
  C          15.57775713707524      2.28302663422439      4.08781424123424
  H          16.38369081853013      1.57173482407319      4.19037197080431
  C          14.91755371003624      2.72633017346639      2.99194219837283
  H          15.03866030291765      2.48678456086794      1.94596514031140
  N          11.95746674095693      3.83282083720818      2.08605029747426
  N           9.88451192336366      3.48364382165971      1.67793280818547
  C          10.70401537190544      4.15406869197444      2.51496954627330
  C          11.91028065311787      2.96535008701338      1.00516586256797
  H          12.79779066648075      2.61349454860667      0.50054511360155
  C          10.59862949089706      2.73972298064330      0.75441134871432
  H          10.11440846331907      2.14244359843172     -0.00377113785284
  N           7.01935765247185      7.36495982841100      6.41538062622756
  N           5.31472619154129      6.18163232136407      6.93852846570770
  C           6.42040743170404      6.18697968730918      6.14312036014963
  C           6.31644214485511      8.08527986059647      7.36631125805364
  H           6.63567979029246      9.05961996741452      7.70518050153895
  C           5.23243388070495      7.34187620918304      7.69296766718985
  H           4.41100755989080      7.53482875331714      8.37058966150211
  N           4.39993505980018      4.18965478687379      8.01929779050089
  N           4.65706034876900      2.35933017108177      9.09731764992070
  C           4.87957299757242      2.92068984466470      7.89056841040837
  C           3.89200108522077      4.41082388098852      9.29076996118410
  H           3.44962160176528      5.35514713635070      9.58353100641003
  C           4.06231069308276      3.25253059530830      9.97241201256137
  H           3.79826354843998      2.98026659117133     10.98338216569496
  N           9.85067011541170      1.69719627531000     12.65366345357043
  N          11.21626692039990      3.34439750296696     12.69802170235626
  C          10.93927929095624      2.19083685786115     12.02807226584785
  C           9.44168855770201      2.51841220058900     13.69007798782227
  H           8.59150641369529      2.28370333605602     14.31308997408683
  C          10.30830773471371      3.55859970579852     13.72363516494916
  H          10.36878516100877      4.40954835375688     14.38586088309980
  N          12.08816014641763      5.35380603269039     11.61321822203583
  N          12.14909737114479      6.75442319008414      9.99496455543325
  C          12.46546269806368      5.48137840593680     10.30993427305150
  C          11.53770795639345      6.53294197658776     12.09202954151868
  H          11.19857646226055      6.64471289450846     13.11123316744208
  C          11.56981895457763      7.41480597785054     11.06462140459794
  H          11.25705738696330      8.44671915780815     11.00644338892954
215
re-optimized conformer 36
  N           4.43857354688978      8.58480984881909      9.48271626997270
  H           4.07922536971225      7.64506329633179      9.39532312353624
  O           5.13077378089515     10.10825061420285     11.05458718840014
  O           4.29991939748831      8.05679032951962     11.63894884162866
  C           4.66613568445863      9.02006647277285     10.74157255111562
  C           5.09598166222046      9.17505325660422      8.31980767756143
  H           5.15080403629038     10.25695216714178      8.47297918640883
  H           4.45395049559797      8.99144831537405      7.44886606523297
  C           6.48846419391873      8.58612718593626      8.08306989706465
  H           7.10622044658640      8.77273478911655      8.97353256796872
  H           6.96152430485647      9.12403577592233      7.24946710961941
  C           6.45602747162153      7.09048307239602      7.77988877831800
  H           5.84938814039789      6.56721716965168      8.53385682267646
  H           5.95535791620649      6.92842983002559      6.81328872664392
  C           7.83367655284695      6.44050158526407      7.75770929294519
  H           8.49343057749238      6.97267387035785      7.05537961710845
  H           8.29594538647874      6.53683101202224      8.75281565149822
  C           7.76481286650496      4.96589834036244      7.37437287906213
  H           7.43177542797278      4.88204708971123      6.32687811237150
  H           6.99317133840635      4.46677000002177      7.98069384363591
  C           9.08340335936334      4.22737657213008      7.54590309562318
  H           9.88973694359762      4.79509201076198      7.05204762316123
  H           9.34308653704393      4.20007406836984      8.61798054292064
  C           9.06253475764692      2.80677572902735      6.99897935428032
  H           8.86281885875117      2.83841408583952      5.91467790535965
  H           8.21407169071726      2.25781008702132      7.44226774059336
  C          10.35389899048447      2.04449399960855      7.25900997991583
  H          10.51518764152175      1.96799093589885      8.34582329990080
  H          11.20361040278691      2.62526588591218      6.86664407883175
  C          10.38325267048468      0.65009786670998      6.64178395512213
  H           9.49910176046173      0.08057269273531      6.96889244828714
  H          10.30446295339526      0.73671805639468      5.54633105046981
  C          11.65024870404612     -0.11673209870854      7.00669652136166
  H          11.67899957205824     -0.26257924463729      8.09787057475014
  H          12.52782702996827      0.50029690950677      6.75855465303959
  C           3.92305553156823      8.48322822519140     12.96771407795962
  H           4.04511865783414      9.56612210050671     13.05667419053983
  H           4.58913253639558      7.98747171658183     13.68237281743252
  C           2.55410310199703      4.22485112220490     13.68341519781653
  C           1.57610538093902      3.92115010684888     12.71991346882707
  H           1.29383940398810      2.88502176993634     12.55307651038752
  C           0.95699196231210      4.90583421250991     11.95519828983365
  H           0.21714325277579      4.63117623310730     11.20675382316656
  C           1.31319267708836      6.23846001124386     12.15822324949776
  C           2.25887015287442      6.56118703959305     13.14294239278756
  C           2.87727669767436      5.57319365027172     13.89424115946923
  H           3.61900993447664      5.85375852727412     14.63601807555034
  C           0.90322043095622      7.46937470210554     11.48343864939890
  C           1.56524938009353      8.55055791947807     12.08213767412527
  C           2.47311385736661      8.06065855611111     13.19134447277070
  H           2.16695107987660      8.46138141615084     14.17000758181567
  C           0.07863094342904      7.69050774494897     10.38099164103135
  H          -0.44531434029127      6.86813405608625      9.89950136512673
  C          -0.04438294720003      8.98421518661890      9.88458229724838
  H          -0.67287238998630      9.14489279495256      9.01298825416603
  C           0.62791279848334     10.07579962677852     10.46300038457769
  C           1.43163809461797      9.83841031822003     11.58655482589266
  H           1.97281918532371     10.65108764122589     12.06132794152235
  C           3.21615123444273      3.08943550939417     14.46898792175640
  C           0.49451249820399     11.46350641134429      9.83181750642922
  C           3.85910197694396      2.08470945598620     13.49243561631363
  H           3.12387231886246      1.64987815130663     12.80785015280796
  H           4.32000679275427      1.26555835349108     14.05654014565016
  H           4.63732100114242      2.57409780452637     12.89560183322828
  C           2.14471637768932      2.36779478865386     15.30960159108663
  H           1.67566372753680      3.06226280402377     16.01564739579866
  H           2.60318817136350      1.55178307380120     15.88042481281940
  H           1.35981865886883      1.94135267873558     14.67668427391992
  C           4.31436616769845      3.59805453963568     15.41059552356254
  H           4.76839283275458      2.74585729937611     15.92712983478785
  H           3.91732714618831      4.27719310867371     16.17292497271402
  H           5.10641688198273      4.11805243972725     14.85833691250071
  C           1.27694447716110     12.53322761485753     10.60291415885172
  H           1.14062334049842     13.50232259595242     10.11156013113383
  H           2.35088117313757     12.31528675850236     10.62089379866759
  H           0.92389215117694     12.62825350970629     11.63584950277292
  C          -0.98885322267899     11.87782686173493      9.79832850452385
  H          -1.08886776382981     12.87287721330761      9.34952354460958
  H          -1.40184372923423     11.91513873909452     10.81260800592357
  H          -1.59126245176559     11.17999908124263      9.20870272059975
  C           1.04540622647182     11.40866946295374      8.39261117868236
  H           2.09807548218207     11.10111322188334      8.39656983263547
  H           0.97639072812687     12.39837064954359      7.92602076804430
  H           0.48501618800354     10.70142102367363      7.77292166808223
  C          11.77806598464577     -1.46998008759665      6.31328526612420
  C          13.04312368178661     -2.21884708655625      6.72693131582043
  H          11.77609174743234     -1.31675360530991      5.22431876520606
  H          10.89210476384960     -2.07976707783434      6.54236708710111
  H          13.12834706345082     -3.18376078413020      6.21619098406097
  H          13.04802554634841     -2.40722180544912      7.80749358902196
  H          13.93757376076588     -1.63037494621842      6.48846756567837
  Ag          6.31185258483081      3.59282819105170      4.15750476348640
  Ag          5.08805399306330      2.43268070898912      6.70212021192506
  Ag          6.68228453166087      1.11705528513225      9.37351077491959
  Ag          9.03778690034895      2.25943450330028     10.99608191826851
  Ag         10.77133413819518      5.14826880127090     10.70176522560188
  Ag         12.02674602041323      6.26703569723370      8.14461205672316
  Ag         11.95248566781348      4.93939662499043      5.09681526476235
  Ag          9.56547402036351      3.83458367791216      3.47004442849300
  C           7.36059162258107      6.67356509903977      2.85008444905163
  H           7.26756600002716      7.47439659409470      2.11072609530617
  H           7.44467628882727      5.72015770076792      2.31761219637008
  C           3.36121558278330      5.04627722808726      5.22063345742982
  H           2.38012843936091      5.39956206452292      4.89073442462776
  H           3.53673662811382      4.03910486131416      4.83461641823226
  C           3.90022370146829      3.41796945155675      9.83813192058229
  H           3.90965274331033      2.37423924895107      9.50576062460839
  H           3.10136652729857      3.53969121279469     10.57702530888306
  C           7.78724246996733      5.35210606160706     12.53547618242343
  H           7.23375864770547      5.62919913318767     13.43802483282825
  H           8.63156369161148      4.71924356363019     12.82871007700637
  C          10.84418551130280      8.57970532187819     10.41810522391043
  H          11.66872439394322      7.87022915031693     10.52373369058844
  H          11.08283921824685      9.50209135623500     10.95555915669741
  C          11.33261709461273      8.49511425757602      5.51466451684197
  H          12.26637000139971      7.92728279960846      5.58649938043064
  H          11.52874601020432      9.41446304488466      4.95550947955512
  C          12.52216773290581      2.01515863813152     11.42504570544543
  H          13.41679153039935      1.72392066130491     11.98291447870247
  H          11.90109897911051      2.64453357197699     12.07168105651612
  C           8.82570820336458     -1.17028128140238     10.77691876622860
  H           8.84481633498740     -2.09981403533524     11.35322749043788
  H           8.13890838966613     -0.46311075590056     11.24871988942048
  C           5.99444740758778     -1.13395757243339      6.75098902827569
  H           5.20123890365169     -0.61241736400640      7.29675313668300
  H           5.58750220615324     -2.07217978615897      6.36251777796458
  C           8.01937355940485      0.82620259673519      2.47974972240774
  H           7.76072874930031      0.04984084836538      1.75396712759973
  H           7.68945010536010      1.79296999973157      2.08451533114667
  C          12.65710237493911      2.42941183774318      2.87633856171713
  H          12.31441756005105      3.45322105849222      2.70666103189961
  H          13.35404729240448      2.14214090014916      2.08379340977859
  C          14.62400247275357      3.87724264137340      7.14498511226483
  H          14.49578753909602      4.92794734693795      6.86385525193784
  H          15.68339255386572      3.70252107995230      7.35327274766269
  N           6.23281797285874      1.04148179015818      5.60746282532073
  N           6.76714307922993      1.55797245472120      4.47298911560511
  C           6.49430749954614     -0.27989763246884      5.63628485469220
  C           7.21817535857589     -0.63072321183264      4.49785942917207
  H           7.56855642263082     -1.61355507316611      4.21482125584958
  C           7.36449830242855      0.56191246842478      3.79152847842094
  N          12.79522300467352      4.38806544719888      8.71979617920751
  N          12.24072476472321      3.89484488739425      9.85455363986352
  C          13.79526068756623      3.56727320712063      8.34432069392246
  C          13.89102612619503      2.51350609451353      9.25226620507431
  H          14.59980696813771      1.69711521562609      9.24220984995048
  C          12.89176008848459      2.76494007847769     10.19106685509319
  N           9.35546477903685      5.85313788627277      4.05112245729568
  N          10.41346796415158      6.33938775649225      4.74759786858279
  C           8.56833710585513      6.88894404369908      3.69784137171496
  C           9.12112545397890      8.07343945435213      4.18281520872807
  H           8.74170776203645      9.07815790053692      4.05914717626201
  C          10.28957994789603      7.67792261151395      4.83189516288942
  N           7.33204604469586      3.50598719601989     10.95600233886498
  N           6.29594078940454      2.99267164360461     10.24454213199649
  C           6.89785941481934      4.61166856770977     11.59510800207324
  C           5.55605913472273      4.82685472284949     11.28537045816579
  H           4.91101669303324      5.61435584088017     11.65021393813675
  C           5.21672733982863      3.77481913144235     10.43731767452780
  N           7.04306207894459     -1.48493270497331      7.72249039329854
  N           8.31972179993310     -1.46905027457598      9.44194637890521
  C           7.33959065015936     -0.75598798534403      8.81846189162954
  C           7.82686574636458     -2.62299921941498      7.64145107567989
  H           7.72940156207282     -3.33616219228144      6.83647542382014
  C           8.62957972641997     -2.61918931884945      8.73225214518381
  H           9.36394368665167     -3.33383212998594      9.07311050868170
  N          10.16325733432207     -0.59154983607491     10.79924460031418
  N          11.76706543640489      0.78436010707866     11.14150270467085
  C          10.42511177935868      0.72936331862351     11.00979313506163
  C          11.33106935023853     -1.33997069129866     10.79671919022797
  H          11.33317590130959     -2.41212975170305     10.66789720621931
  C          12.34457770792113     -0.46654999875272     11.00555662877801
  H          13.41000237197659     -0.62270355921462     11.08612253166917
  N          14.27042638057118      3.05968533812859      5.97353600613480
  N          13.36952227199641      2.39638684816072      4.14809204085390
  C          13.32415510596437      3.39633882170945      5.07288877236088
  C          14.89200835335537      1.86899107721243      5.63797632176781
  H          15.68217482342551      1.44130025105279      6.23695781939259
  C          14.32895140770125      1.45119713608122      4.47900867264967
  H          14.53768684287668      0.59228762903348      3.85871619742617
  N          11.50146077753344      1.54411081669257      2.80953474506305
  N           9.48708334959520      0.85994145287218      2.57561945904141
  C          10.20542386576272      1.96252720675710      2.87388165720843
  C          11.57821178195090      0.19825487002593      2.48577358991771
  H          12.51863235978471     -0.31716063909997      2.35980055123420
  C          10.30271183728014     -0.23441803340784      2.34640678386736
  H           9.90723955062683     -1.20504281741888      2.08660095748042
  N           6.10466472405720      6.63720191708802      3.61571948317692
  N           4.37994879712477      5.93072871046526      4.66847021263458
  C           5.53976382278050      5.50769141326070      4.09145106299048
  C           5.33159405825977      7.75097706680234      3.89500463834485
  H           5.61512953163839      8.74529880431571      3.58352848805921
  C           4.23653594672661      7.30551710583973      4.55581510866453
  H           3.37120750707268      7.83279857332850      4.92947418535097
  N           3.35995256333491      4.98525468329917      6.67786153943639
  N           3.55316553550505      4.25246540463233      8.67923854863852
  C           3.90247525906176      3.96997070680455      7.40774646228987
  C           2.68983554374267      5.88554558038929      7.49235209219702
  H           2.16845204752440      6.74767485973443      7.10178895929486
  C           2.81735463525348      5.42161461543528      8.75961762478021
  H           2.43171469366947      5.79686537544152      9.69779320307018
  N           8.34189071848207      6.59010616617598     11.96796601594925
  N           9.65563018855899      7.98901128250585     11.02017165430185
  C           9.52242083601391      6.66659954301132     11.31964133678780
  C           7.73323448826626      7.82874191743121     12.06433780355457
  H           6.78518914168126      7.96712436807018     12.55975947306819
  C           8.56512313431798      8.71733282933129     11.47066159835098
  H           8.48872122229903      9.78790648721130     11.35196272099642
  N          10.69170889941879      8.89801125239501      9.00362586259932
  N          10.94546164538283      8.88550198200351      6.87890897701589
  C          11.20398564585363      8.15406308401734      7.98321949566679
  C          10.11535856727412     10.06738615159371      8.53163386470605
  H           9.67625012316575     10.80506549651913      9.18666085325916
  C          10.27024288359873     10.05379936564050      7.18669142102121
  H           9.98399814964496     10.77167399548487      6.43258582605944
215
re-optimized conformer 6
  N           4.78278428473365      8.37150169700092      9.82996030657259
  H           5.09487194614353      7.41941399409226      9.96363631137683
  O           3.50508821067598     10.02654319278890     10.76339821930094
  O           3.81836119671016      7.99739746481630     11.79252733108620
  C           3.99018596260095      8.90277150811552     10.77958383471045
  C           5.27244855303558      9.11786083302920      8.67540249486869
  H           5.31377564179221     10.17696374912897      8.94933403741526
  H           4.57510065280145      9.02060612659172      7.82792824649441
  C           6.65474931535366      8.60980690024476      8.27729639230522
  H           7.31245631691574      8.66290263890706      9.15744245464188
  H           7.07559773095845      9.29165852512029      7.52720275846254
  C           6.64702848504521      7.18490855827710      7.72031167592176
  H           5.97092419488239      6.54048630482665      8.30177705160228
  H           6.24264285120979      7.19758878604614      6.69823958135561
  C           8.02599818247391      6.53639897079209      7.72734040205845
  H           8.74477542079993      7.16621724745600      7.18111924867417
  H           8.38900049642210      6.48675527342246      8.76662462797619
  C           8.01674612597535      5.13015177928202      7.13704342265438
  H           7.86900866824076      5.19203167194154      6.04659633784243
  H           7.15250913004384      4.57566005955299      7.53521401594997
  C           9.28196180409928      4.34318614218486      7.43548041697991
  H          10.15967543283592      4.92777670967128      7.11077340162330
  H           9.38135741515332      4.22915114277847      8.52870674319693
  C           9.32208081549349      2.96849929568960      6.78297765740611
  H           9.32321483640448      3.08451820154523      5.68644995231700
  H           8.39509455552401      2.42031316347920      7.02342861046863
  C          10.52448439104757      2.13975640067987      7.21470484846782
  H          10.48122886028953      1.98874481873685      8.30483983938820
  H          11.44685408874430      2.70949641146005      7.02379165871097
  C          10.61131589505835      0.78463834740316      6.52278614517745
  H           9.66258460112589      0.24276887982348      6.66150686513867
  H          10.72147300339721      0.93509855402500      5.43745486529959
  C          11.76165186022108     -0.07336377810575      7.03930417655055
  H          11.63640042625273     -0.22658647919944      8.12219879666182
  H          12.70951053388732      0.47249522736929      6.91432118890113
  C           2.92186887971415      8.34545932458475     12.86849361793704
  H           2.50696071891705      9.34138220405502     12.69317701354362
  H           3.51468274348584      8.36194007465425     13.78982076652193
  C           3.38315336697820      4.01312821549243     14.26733731197219
  C           2.75003258757294      3.16161792753714     13.34507490396792
  H           2.92764449523232      2.09118686622032     13.39653061776529
  C           1.89567655966070      3.64264440556128     12.35994770298564
  H           1.42500049412528      2.95421577337197     11.66171388797916
  C           1.65892703998302      5.01410772822985     12.28577396693547
  C           2.26290172329889      5.87712241980524     13.21251781135661
  C           3.11764944774785      5.38855792614262     14.19072292832882
  H           3.57697549507396      6.07876896943640     14.89201783310559
  C           0.86667053632409      5.80940571458934     11.35044551219857
  C           0.97674798196829      7.16178598152748     11.70666795483598
  C           1.81484388010606      7.30465139354461     12.96073316198830
  H           1.16926125062135      7.62713467718554     13.79473907838940
  C           0.11209371156775      5.44822090384832     10.23506959046646
  H           0.00361163663426      4.40542922201058      9.94560857848011
  C          -0.48736315798541      6.44897384785173      9.47736756604433
  H          -1.05694207995398      6.15916048049414      8.59862416159203
  C          -0.36275505511385      7.81083800945487      9.80434846453426
  C           0.37406236106038      8.15330590935076     10.94728378115520
  H           0.48408464798627      9.19209833139402     11.24174045680896
  C           4.30582666023394      3.41002157857639     15.32998471237828
  C          -1.00699925069701      8.86556682017016      8.90173679338472
  C           4.99898383163663      4.48136181202366     16.18017821475125
  H           5.61133005963405      5.15278331505567     15.56758805412099
  H           5.65816525198083      3.99330607531713     16.90576158836763
  H           4.27734216566112      5.08580572451999     16.74024142981155
  C           5.39276416639462      2.55167694237170     14.65298631001218
  H           4.96379925684887      1.70905437482779     14.10221681578825
  H           6.07157499559599      2.14553110190997     15.41161499321519
  H           5.98253962666673      3.15031072036233     13.94992098045275
  C           3.47029348202976      2.51568142108287     16.26813447237777
  H           4.11458874704378      2.07660384455987     17.03895774467009
  H           2.98942691662324      1.69902441489006     15.72013812631455
  H           2.68895996590598      3.10195693673203     16.76458235540509
  C          -2.51774142522835      8.59152458233899      8.77606447392586
  H          -2.98148225517571      9.35144150216075      8.13660440283743
  H          -2.99981784143595      8.62850740408070      9.75944415968517
  H          -2.71884148605805      7.61116303539691      8.33337726650036
  C          -0.35385706776298      8.79198284618075      7.50757356755994
  H          -0.47820913324061      7.80341129758776      7.05339105502123
  H           0.71950902322632      9.00347157929455      7.57909416059960
  H          -0.80757411690768      9.53423138013584      6.84033126458097
  C          -0.81949896162227     10.28860378701159      9.44126534106030
  H          -1.30458386638327     10.99734750646479      8.76179660814644
  H           0.24012232253841     10.56035996654529      9.50679484500141
  H          -1.27165048880419     10.40986426994257     10.43196021665108
  C          11.86681604419110     -1.43070884228775      6.34841979210903
  C          13.00120399677899     -2.28716287349645      6.90737838261342
  H          12.01302204846571     -1.27588231115805      5.26946106364026
  H          10.91091180422439     -1.96324558477140      6.45737550219410
  H          12.85546422222080     -2.47376909175483      7.97835680615633
  H          13.96748412297400     -1.78275133293437      6.78673142180700
  H          13.06277508295437     -3.25683294469819      6.40223358827583
  Ag          6.75923368746353      4.40303712816092      3.77234565887109
  Ag          5.16471992715312      3.08584983582001      6.02581694147973
  Ag          6.41805374327962      1.56183430905071      8.71638697889187
  Ag          8.54013428532144      2.43698444857270     10.78071278842416
  Ag         10.31294441351682      5.15720744254960     10.99286745989716
  Ag         11.97069263261945      6.46201666450448      8.76182709219986
  Ag         12.36295645701866      5.42985257850793      5.61251518174160
  Ag         10.24269251510693      4.58012120011379      3.56185485237754
  C           8.15671949087157      7.51072271210177      2.93803226292361
  H           8.19943524348701      8.35933952167028      2.24869263059088
  H           8.27939708263954      6.58958081886088      2.35846500817734
  C           3.79371568900890      5.93723299326443      4.60229086172907
  H           2.87848937376009      6.37931288200519      4.19779097301762
  H           3.96315693806155      4.95953190300984      4.14453342168203
  C           3.62934669873841      3.87887989288381      9.07747582708658
  H           3.63525238838197      2.87519005685922      8.63957930266116
  H           2.73330024390332      3.98264788992071      9.69605210039049
  C           7.13391789233351      5.34935064442737     12.49289521775450
  H           6.45704288040246      5.58059360891165     13.32038808913817
  H           7.89938062081186      4.65483021247069     12.85560651494293
  C          10.56586106114650      8.58741315613208     11.07836112568810
  H          11.34186222919935      7.82873707496087     11.20692062312686
  H          10.77811804706889      9.44146791351728     11.72785437643714
  C          11.72409922491532      8.97490544330504      6.30496039982431
  H          12.63734262876484      8.38870563823705      6.45104996168865
  H          11.99949360800340      9.94386844783453      5.87851623112440
  C          11.91601013178617      1.94201876376915     11.69844135861004
  H          12.72213746437747      1.54860144748170     12.32370354178878
  H          11.25026473781208      2.54112814759264     12.32874817328618
  C           8.19335240970604     -0.93891480545347     10.25833564551230
  H           8.07138949734845     -1.89969246699284     10.76664610990200
  H           7.48319647154009     -0.21685981491614     10.66859120510308
  C           5.98510869610956     -0.50081602219061      5.88537945598890
  H           5.12952156134181      0.00088960366872      6.34967996722902
  H           5.62233866503246     -1.39147740513844      5.36399379315367
  C           8.69912690367389      1.74515081477582      2.17251623064979
  H           8.51992280921613      1.06790102450653      1.33192956632106
  H           8.48220635274213      2.76775592280522      1.84575696197180
  C          13.30728165625961      3.03050457226366      3.33043854699139
  H          13.04462035861145      4.07912711862432      3.17105728561732
  H          14.10003927040854      2.74334332856874      2.63367185400427
  C          14.64189302542683      4.10479883390145      7.94522996701225
  H          14.56406434980121      5.17742296447398      7.73748992389406
  H          15.65833683138766      3.89141001173753      8.28809523617370
  N           6.40095057805766      1.74727692061421      4.95638345363233
  N           7.12006754758032      2.33978544549703      3.97087571365758
  C           6.66110711077121      0.42569693766758      4.93424795109164
  C           7.57054845183269      0.15196890536982      3.91392367717863
  H           7.96745009067560     -0.81127332357814      3.62473401784910
  C           7.83120532176379      1.39116318688691      3.33166685942846
  N          12.59409536455386      4.51116950128860      9.25726781136204
  N          11.87117818181999      3.93859890014942     10.25140380339210
  C          13.64408709981763      3.71399086878014      8.98110808500530
  C          13.60093605957529      2.59325663505917      9.80878895891715
  H          14.30475152572435      1.77348908754265      9.84694380557412
  C          12.46773658254798      2.78174119346425     10.59832209287399
  N           9.98304433176406      6.53978153649128      4.28647019618637
  N          10.93727160415054      6.92971797454296      5.16923081222153
  C           9.24073979292407      7.61566718300203      3.95783831348548
  C           9.71711330517446      8.72943856442644      4.64844250557291
  H           9.35276386269349      9.74583148798383      4.59400174665434
  C          10.79157627527130      8.24967707639011      5.39583156528925
  N           6.90139224287407      3.75975314696496     10.60898288235832
  N           5.96483077358213      3.36395092221953      9.70792487368850
  C           6.36905546865372      4.73898295503755     11.36838455187731
  C           5.06279694338544      4.98733875828696     10.95175915281849
  H           4.35074636872617      5.67624228499194     11.38409461182240
  C           4.85039571471232      4.09447570666071      9.90371905607392
  N           6.87107646263753     -0.96440754796726      6.96528444085136
  N           7.88245088846879     -1.12537633639549      8.84584152774555
  C           7.05037126255452     -0.31387149427620      8.13354231165989
  C           7.58568017691088     -2.14927859318592      6.92770781853684
  H           7.56239586097009     -2.81185686398775      6.07537680150620
  C           8.22028233162755     -2.25703246102588      8.11945498741073
  H           8.85173871354383     -3.03767897793408      8.51707471941115
  N           9.54137880645136     -0.45169116048880     10.52123904484205
  N          11.14627638771855      0.78784789128504     11.20593217895336
  C           9.83932029195940      0.83130516240209     10.87238526890619
  C          10.65243020810414     -1.27379413895943     10.63365822477161
  H          10.61547532885926     -2.33241170516000     10.42365562194144
  C          11.66806887047829     -0.48591052824603     11.05950948775022
  H          12.69843016674609     -0.71739603368268     11.28462562751415
  N          14.45258929086159      3.39273710653294      6.67127884356130
  N          13.81903840291696      2.89210590094985      4.68842261159162
  C          13.66633526152270      3.83007578440691      5.66558496874259
  C          15.07823390974243      2.20105446736541      6.34752284831010
  H          15.75377819955520      1.70068576915194      7.02527544948287
  C          14.68496110697702      1.88652535126802      5.09032734357519
  H          14.95710890442568      1.06261124834690      4.44746674803740
  N          12.12994984209300      2.21933924835717      3.04414242012716
  N          10.13491336887592      1.67505882485196      2.48797688601422
  C          10.86431551154627      2.71466935958692      2.94431887088940
  C          12.17758928709831      0.88700920140303      2.66289228315178
  H          13.09585214553178      0.31896136376221      2.64795043564377
  C          10.91367550883459      0.54293781828233      2.31817452239885
  H          10.50725408746159     -0.38776876738935      1.95118238234447
  N           6.80485755509589      7.48713596348376      3.51865310849216
  N           4.91517097881375      6.80335748483497      4.25789785027080
  C           6.11581322288236      6.35945363969795      3.79349831663971
  C           6.06466966724572      8.61958055272875      3.81403505944028
  H           6.44354671312902      9.61723062717544      3.64926469932179
  C           4.86678259870043      8.18911890439535      4.27745951314574
  H           3.99024757909591      8.73708164674656      4.58970039721119
  N           3.61828750014682      5.74927525809836      6.03702811137470
  N           3.51125937573958      4.84274024949865      7.97237967505632
  C           3.98072289162971      4.62991107134630      6.72422933474342
  C           2.94805447317863      6.64540292713519      6.85542786451603
  H           2.55292431493086      7.58168908025431      6.49086446988881
  C           2.88771699109804      6.07387512831620      8.08181803274351
  H           2.44102364367933      6.41643252484996      9.00437614367699
  N           7.81154323546265      6.60357415640176     12.12794490445918
  N           9.28993640212394      8.00951867778930     11.48136189481278
  C           9.05436876039179      6.67344176571038     11.60700444043296
  C           7.26740063832065      7.86164115249253     12.32078513761692
  H           6.27842477652855      8.00441061985515     12.73118329596543
  C           8.20330197646303      8.75328841563369     11.91702881776036
  H           8.20124598612842      9.83321699834216     11.91970525298506
  N          10.59904942532428      9.04279161774600      9.69339914115355
  N          11.14346302011656      9.23239183601135      7.63210019226881
  C          11.23284602232995      8.38736333217746      8.68021708603120
  C          10.11608118122320     10.27190419926479      9.27051937433895
  H           9.60538147252988     10.95551568404409      9.93240355248811
  C          10.45504039284154     10.38638340930159      7.96454419723615
  H          10.29023677626957     11.18507196599875      7.25674419270644
